# Supplementary material for: BBLN triggers CAMK2D pathology in mice under cardiac pressure overload and potentially in unrepaired hearts with tetralogy of Fallot
Source: Nat Cardiovasc Res. 2023 Oct 26;2(11):1044–59. doi: 10.1038/s44161-023-00351-6 (PMC11041739; doi:10.1038/s44161-023-00351-6)
Supplement: Supplementary file 3 — Overrepresentation analysis of genes with positive correlation with BBLN in TOF patient hearts and upregulation in right ventricles of Tg-BBLN mouse hearts. [file 44161_2023_351_MOESM3_ESM.xlsx]

## Sheet: Supplementary_Table_1 (Part-1)
Supplementary_Table_1 (Part-1). Overrepresentation analysis of genes with positive correlation with BBLN in TOF patient hearts and up-regulation in right ventricles of Tg-BBLN mouse hearts
Part-1: Major REACTOME Pathways with significant overrepresentation of up-regulated genes
source	term_name	term_id	adjusted_p_value	negative_log10_of_adjusted_p_value	term_size	query_size	intersection_size	effective_domain_size	intersections
REAC	Immune System	REAC:R-HSA-168256	5.67061e-55	54.2464	2041	874	143	62649	GDI2,ARF1,ATP6V0B,AP2M1,CAP1,YWHAZ,CAPN1,CTSD,RAP1B,TAX1BP1,CKAP4,PSMF1,PSMC2,PSMA7,RAB5C,CAPZA2,PSMC3,EIF4A3,IFITM2,VAMP3,COPB1,CST3,TALDO1,SHC1,VAMP2,GLB1,TIMP1,PNP,AIP,LRRFIP1,ARIH1,RNF41,AP2S1,CRK,DNM2,CDKN1A,CTSK,PPP3CA,ATG5,UBE2S,PRKACA,CYBA,CSF1R,PTK2B,SEC61B,RHOG,IL4R,SOCS2,HEBP2,MAP3K3,AKT2,CFI,PTEN,CREB1,PLEKHO2,CD44,RPS6KA5,TRIM3,TNFRSF11B,NCF4,JAK2,TNFAIP6,STAT4,MAP3K7,CPNE1,TNFRSF1A,…
REAC	Extracellular matrix organization	REAC:R-HSA-1474244	3.22937e-22	21.4909	298	874	38	62649	MMP14,CAPN1,CTSD,PPIB,BGN,TNC,HSPG2,TIMP1,FBLN1,CTSK,LOXL2,CD44,SERPINH1,PSEN1,ACTN1,EFEMP2,LTBP4,DCN,SDC2,MFAP4,ADAM17,COL8A1,ADAM10,NCAM1,ITGB1,PDGFB,ADAM15,COL1A1,COLGALT1,COL5A3,F11R,COL8A2,LTBP2,ASPN,ITGB8,CD47,CRTAP,ADAM9
REAC	Programmed Cell Death	REAC:R-HSA-5357801	7.56898e-10	9.12096	205	874	21	62649	BAD,YWHAZ,YWHAH,PSMF1,PSMC2,PSMA7,PSMC3,FLOT2,CHMP2B,DFFA,AKT2,FLOT1,PSMD4,AKT3,UNC5B,GSN,CHMP6,DIABLO,DBNL,STUB1,XIAP
P-values were determined by g:GOSt of g:Profiler with Fisher's one-tailed test. Multiple testing correction was performed with the G:SCS algorithm of g:GOSt.

## Sheet: Supplementary_Table_1 (Part-2)
Supplementary_Table_1 (Part-2). Overrepresentation analysis of genes with positive correlation with BBLN in TOF patient hearts and up-regulation in right ventricles of Tg-BBLN mouse hearts
Part-2: All REACTOME Pathways with significant overrepresentation of up-regulated genes
source	term_name	term_id	adjusted_p_value	negative_log10_of_adjusted_p_value	term_size	query_size	intersection_size	effective_domain_size	intersections
REAC	REACTOME root term	REAC:0000000	2.62858e-224	223.58	10777	874	575	62649	MMP14,BAD,GDI2,ARF1,ATP6V0B,AP2M1,CSRP1,CAP1,PTGES3,PFN1,YWHAZ,NUCB1,SSR2,SPTBN1,RPL13A,ARF3,SUMO3,CAPN1,CTSD,PEA15,RAP1B,PPP1CA,GNB2,TAGLN2,KDELR1,HMGN1,PPIB,SERP1,TAX1BP1,CKAP4,CD9,EIF1AX,YWHAH,GNAI2,PSMF1,HNRNPA0,PSMC2,LGALS1,PSMA7,CPE,MGAT1,SRSF7,RAB5C,BTG2,CAPZA2,OTUB1,SLC2A1,BGN,PSMC3,MOB1A,EIF4A3,IFITM2,VAMP3,FLOT2,COPB1,CST3,UCHL1,TRAM1,BUB3,TALDO1,SHC1,SUPT5H,IGFBP4,ARF5,VAMP2,GLB1,CALD1…
REAC	Signal Transduction	REAC:R-HSA-162582	4.756e-74	73.3228	2535	874	183	62649	BAD,ATP6V0B,AP2M1,PTGES3,PFN1,YWHAZ,SPTBN1,CTSD,PEA15,RAP1B,PPP1CA,GNB2,TAX1BP1,CKAP4,YWHAH,GNAI2,PSMF1,PSMC2,PSMA7,PSMC3,MOB1A,VAMP3,FLOT2,BUB3,SHC1,TWF1,ADD3,CCNC,RNF41,AP2S1,USF2,CRK,DNM2,CDKN1A,GTF2F1,CBFB,SRF,PPP3CA,MBD3,ARL2,PRKACA,SOX9,CYBA,PTK2B,RHOG,BAMBI,ARF6,STX5,MTA2,FSTL3,JUND,AKT2,PTEN,CREB1,RPS6KA5,CCP110,CDC42EP1,IFT88,NCF4,H2AX,ANKRD26,JAK2,TULP3,CLTB,CALCRL,CBX4,MAP3K7,FGF18,TNF…
REAC	Metabolism of proteins	REAC:R-HSA-392499	1.06145e-61	60.9741	1945	874	148	62649	ARF1,NUCB1,SSR2,SPTBN1,RPL13A,ARF3,SUMO3,CTSD,GNB2,KDELR1,CKAP4,EIF1AX,PSMF1,PSMC2,LGALS1,PSMA7,CPE,MGAT1,RAB5C,CAPZA2,OTUB1,PSMC3,COPB1,CST3,UCHL1,TRAM1,IGFBP4,ARF5,VAMP2,GLB1,TNC,HSPG2,TIMP1,USP14,CUL4B,ARL2,DPH1,UBE2S,DHPS,FOXK2,SEC61B,STX5,SOCS2,PEX14,FSTL3,IGFBP6,PTEN,RAB32,MRPS12,GOLGA2,CCP110,H2AX,CBX4,MAP3K7,NFRKB,PROS1,VCP,COPA,RPN2,RAB2A,TMED3,CAND1,UBE2G2,GBA,MPDU1,TMED7,IGF1,SOCS5,HIS…
REAC	Immune System	REAC:R-HSA-168256	5.67061e-55	54.2464	2041	874	143	62649	GDI2,ARF1,ATP6V0B,AP2M1,CAP1,YWHAZ,CAPN1,CTSD,RAP1B,TAX1BP1,CKAP4,PSMF1,PSMC2,PSMA7,RAB5C,CAPZA2,PSMC3,EIF4A3,IFITM2,VAMP3,COPB1,CST3,TALDO1,SHC1,VAMP2,GLB1,TIMP1,PNP,AIP,LRRFIP1,ARIH1,RNF41,AP2S1,CRK,DNM2,CDKN1A,CTSK,PPP3CA,ATG5,UBE2S,PRKACA,CYBA,CSF1R,PTK2B,SEC61B,RHOG,IL4R,SOCS2,HEBP2,MAP3K3,AKT2,CFI,PTEN,CREB1,PLEKHO2,CD44,RPS6KA5,TRIM3,TNFRSF11B,NCF4,JAK2,TNFAIP6,STAT4,MAP3K7,CPNE1,TNFRSF1A,…
REAC	Post-translational protein modification	REAC:R-HSA-597592	5.99447e-50	49.2222	1415	874	115	62649	ARF1,NUCB1,SPTBN1,ARF3,SUMO3,KDELR1,CKAP4,PSMF1,PSMC2,LGALS1,PSMA7,MGAT1,RAB5C,CAPZA2,OTUB1,PSMC3,COPB1,CST3,UCHL1,IGFBP4,ARF5,GLB1,TNC,TIMP1,USP14,CUL4B,DPH1,UBE2S,DHPS,FOXK2,STX5,SOCS2,PEX14,FSTL3,PTEN,RAB32,GOLGA2,CCP110,CBX4,MAP3K7,NFRKB,PROS1,VCP,COPA,RPN2,RAB2A,TMED3,CAND1,UBE2G2,MPDU1,TMED7,SOCS5,HIST1H2BK,IL33,COPS2,PEX2,PSMD4,NR3C1,SDC2,DCUN1D4,SEC24A,GOSR2,OTUD3,RAB22A,MXRA8,RAB40C,TPGS…
REAC	Disease	REAC:R-HSA-1643685	1.56833e-46	45.8046	1823	874	125	62649	BAD,ARF1,AP2M1,PTGES3,YWHAZ,SPTBN1,RPL13A,CAPN1,RAP1B,GNB2,CD9,YWHAH,GNAI2,PSMF1,PSMC2,PSMA7,MGAT1,SLC2A1,BGN,PSMC3,TALDO1,SHC1,SUPT5H,VAMP2,GLB1,HSPG2,PNP,LRRFIP1,CCNC,EXT1,AP2S1,CRK,CDKN1A,GTF2F1,CYP1B1,MBD3,CHMP2B,UBE2S,PRKACA,CYBA,RHOG,RBP1,MTA2,AKT2,PTEN,PRELP,CREB1,GOLGA2,H2AX,JAK2,OMD,HMGA1,CALCRL,MAP3K7,FGF18,PSEN1,ANAPC10,VCP,ARPC2,RPN2,ANAPC5,G3BP2,MPDU1,FZR1,HIST1H2BK,ABI2,RAD51D,FKBP1…
REAC	Membrane Trafficking	REAC:R-HSA-199991	1.82016e-37	36.7399	624	874	69	62649	GDI2,ARF1,AP2M1,YWHAZ,SPTBN1,ARF3,KDELR1,YWHAH,RAB5C,CAPZA2,VAMP3,COPB1,ARF5,VAMP2,ARFIP2,AP2S1,DNM2,GAK,CHMP2B,ARF6,STX5,AKT2,RAB32,GOLGA2,CLTB,CCZ1,ARPC2,COPA,TMED3,SYT11,NECAP1,TMED7,COPS2,AP2A2,AKT3,EXOC3,SEC24A,GOSR2,TF,PICALM,YKT6,ARPC4,PREB,DCTN4,TBC1D17,CHMP6,SLC2A8,COPZ2,NECAP2,TBC1D10B,RAB1A,RAB33B,USE1,PPP6R3,RAB8B,SURF4,AP2A1,SYS1,PAFAH1B2,EXOC5,PPP6C,NAPG,TRAPPC5,RIC1,EPN1,RAB30,DENN…
REAC	Vesicle-mediated transport	REAC:R-HSA-5653656	1.79996e-34	33.7447	718	874	70	62649	GDI2,ARF1,AP2M1,YWHAZ,SPTBN1,ARF3,KDELR1,YWHAH,RAB5C,CAPZA2,VAMP3,COPB1,ARF5,VAMP2,ARFIP2,AP2S1,DNM2,GAK,CHMP2B,ARF6,STX5,AKT2,RAB32,GOLGA2,CLTB,CCZ1,ARPC2,COPA,TMED3,SYT11,NECAP1,TMED7,COPS2,AP2A2,AKT3,EXOC3,SEC24A,GOSR2,TF,PICALM,COL1A1,YKT6,ARPC4,PREB,DCTN4,TBC1D17,CHMP6,SLC2A8,COPZ2,NECAP2,TBC1D10B,RAB1A,RAB33B,USE1,PPP6R3,RAB8B,SURF4,AP2A1,SYS1,PAFAH1B2,EXOC5,PPP6C,NAPG,TRAPPC5,RIC1,EPN1,RAB…
REAC	Signaling by Receptor Tyrosine Kinases	REAC:R-HSA-9006934	2.70762e-30	29.5674	502	874	56	62649	ATP6V0B,AP2M1,RAP1B,SHC1,RNF41,AP2S1,CRK,DNM2,GTF2F1,SRF,PRKACA,CYBA,PTK2B,ARF6,JUND,AKT2,CREB1,RPS6KA5,NCF4,JAK2,FGF18,PSEN1,NAB1,ID4,IGF1,ABI2,TAB2,ELK1,NCK1,ITPR1,ROCK2,AP2A2,MXD4,STAT5B,AKT3,SHC2,PTPN18,ADAM17,ATP6V1G2,ADAM10,ITGB1,PDGFB,COL1A1,APH1A,COL5A3,VRK3,ATF1,ADAP1,PDGFD,AP2A1,EPN1,STUB1,SPRED1,STAM2,RHOA,MAPK12
REAC	Innate Immune System	REAC:R-HSA-168249	3.15539e-29	28.5009	1093	874	78	62649	GDI2,ATP6V0B,CAP1,CAPN1,CTSD,RAP1B,TAX1BP1,CKAP4,PSMF1,PSMC2,PSMA7,RAB5C,CAPZA2,PSMC3,COPB1,CST3,GLB1,PNP,LRRFIP1,CRK,DNM2,CTSK,PPP3CA,ATG5,PRKACA,CYBA,RHOG,HEBP2,CFI,CREB1,PLEKHO2,CD44,RPS6KA5,NCF4,TNFAIP6,MAP3K7,CPNE1,MAP2K3,RNF125,PSEN1,PROS1,VCP,ARPC2,CLU,CAND1,ABI2,MALT1,TAB2,ELK1,PSMD4,PPIE,POLR3C,IQGAP1,NCK1,ITPR1,PTAFR,AP2A2,DDX3X,GSN,ATP6V1G2,ADAM10,ARPC4,GOLGA7,MIF,CMTM6,TNIP2,VRK3,ATF1…
REAC	Infectious disease	REAC:R-HSA-5663205	4.98008e-28	27.3028	1051	874	75	62649	ARF1,AP2M1,PTGES3,YWHAZ,RPL13A,GNB2,CD9,YWHAH,GNAI2,PSMF1,PSMC2,PSMA7,MGAT1,PSMC3,SUPT5H,VAMP2,HSPG2,AP2S1,CRK,GTF2F1,MBD3,CHMP2B,PRKACA,CYBA,MTA2,AKT2,CREB1,JAK2,HMGA1,CALCRL,MAP3K7,VCP,ARPC2,RPN2,G3BP2,HIST1H2BK,ABI2,FKBP1A,TAB2,ELK1,PSMD4,HMG20B,NCK1,ITPR1,ROCK2,NR3C1,IPO5,SDC2,AP2A2,PRKAR1B,AKT3,SEC24A,RPL28,ADAM17,RPL18,SRPK2,BRMS1,ITGB1,RPL3,ARPC4,GOLGA7,ZDHHC3,CHMP6,CCNK,ST6GALNAC4,TBL1XR1…
REAC	Signaling by Rho GTPases	REAC:R-HSA-194315	4.73097e-27	26.3251	702	874	61	62649	PFN1,YWHAZ,SPTBN1,CKAP4,YWHAH,VAMP3,FLOT2,BUB3,TWF1,ADD3,SRF,CYBA,PTK2B,RHOG,STX5,CCP110,CDC42EP1,NCF4,H2AX,ANKRD26,RRAS2,ACTN1,VCP,ARPC2,FLOT1,MCAM,FERMT2,HIST1H2BK,COPS2,ABI2,ALDH3A2,IQGAP1,NCK1,ROCK2,ARHGDIA,SHMT2,HNRNPC,PICALM,ITGB1,TOR1AIP1,ARHGAP1,DBN1,YKT6,ARPC4,FAM13B,ANKFY1,NSFL1C,RHOD,KCTD13,OSBPL11,CCDC115,FAM91A1,ARL13B,PPP2R5E,NDE1,STAM2,RANGAP1,RHOB,RHOA,CAVIN1,ARHGAP29
REAC	Signaling by Rho GTPases, Miro GTPases and RHOBTB3	REAC:R-HSA-9716542	1.49877e-26	25.8243	717	874	61	62649	PFN1,YWHAZ,SPTBN1,CKAP4,YWHAH,VAMP3,FLOT2,BUB3,TWF1,ADD3,SRF,CYBA,PTK2B,RHOG,STX5,CCP110,CDC42EP1,NCF4,H2AX,ANKRD26,RRAS2,ACTN1,VCP,ARPC2,FLOT1,MCAM,FERMT2,HIST1H2BK,COPS2,ABI2,ALDH3A2,IQGAP1,NCK1,ROCK2,ARHGDIA,SHMT2,HNRNPC,PICALM,ITGB1,TOR1AIP1,ARHGAP1,DBN1,YKT6,ARPC4,FAM13B,ANKFY1,NSFL1C,RHOD,KCTD13,OSBPL11,CCDC115,FAM91A1,ARL13B,PPP2R5E,NDE1,STAM2,RANGAP1,RHOB,RHOA,CAVIN1,ARHGAP29
REAC	RHO GTPase cycle	REAC:R-HSA-9012999	6.96495e-26	25.1571	449	874	49	62649	SPTBN1,CKAP4,VAMP3,FLOT2,TWF1,ADD3,CYBA,PTK2B,RHOG,STX5,CCP110,CDC42EP1,NCF4,ANKRD26,RRAS2,ACTN1,VCP,FLOT1,MCAM,FERMT2,COPS2,ABI2,ALDH3A2,IQGAP1,NCK1,ROCK2,ARHGDIA,SHMT2,HNRNPC,PICALM,ITGB1,TOR1AIP1,ARHGAP1,DBN1,YKT6,FAM13B,ANKFY1,NSFL1C,RHOD,KCTD13,OSBPL11,CCDC115,FAM91A1,ARL13B,STAM2,RHOB,RHOA,CAVIN1,ARHGAP29
REAC	Metabolism	REAC:R-HSA-1430728	4.31198e-23	22.3653	2072	874	98	62649	ARF1,PTGES3,RPL13A,ARF3,PPP1CA,GNB2,GNAI2,PSMF1,PSMC2,PSMA7,SLC2A1,BGN,PSMC3,TALDO1,VAMP2,GLB1,INSIG1,CYB5B,HSPG2,PNP,AZIN1,AIP,CCNC,EXT1,DNM2,CYP1B1,PRKACA,SLC16A3,RBP1,PTEN,PRELP,CD44,AGPS,MBOAT7,OMD,CPNE1,ASS1,PTGIS,GBA,MED21,ME2,PSMD4,IQGAP1,SLC6A8,ITPR1,DCN,SDC2,AK2,PRKAR1B,OSBPL8,NUDT3,CHD9,SEC24A,RPL28,SHMT2,RPL18,DDAH2,RPL3,GK,ADIPOR1,NOSIP,ELOVL1,DCTPP1,IP6K2,NUBP2,MED9,PGLS,CERK,UBIAD1,…
REAC	Cytokine Signaling in Immune system	REAC:R-HSA-1280215	8.41246e-23	22.0751	704	874	56	62649	ARF1,YWHAZ,RAP1B,PSMF1,PSMC2,PSMA7,PSMC3,EIF4A3,IFITM2,TALDO1,SHC1,VAMP2,TIMP1,AIP,ARIH1,CRK,CDKN1A,PRKACA,CSF1R,PTK2B,IL4R,SOCS2,MAP3K3,AKT2,CREB1,CD44,RPS6KA5,TRIM3,TNFRSF11B,JAK2,STAT4,MAP3K7,TNFRSF1A,MAP2K3,SOCS5,IL33,TAB2,ELK1,PSMD4,PTAFR,EIF4A1,STAT5B,AKT3,PTPN18,ADAM17,NCAM1,ITGB1,MIF,IP6K2,TNIP2,TNFRSF12A,VRK3,ATF1,NKIRAS2,TRIM8,TRIM35
REAC	Metabolism of RNA	REAC:R-HSA-8953854	1.74443e-22	21.7583	661	874	54	62649	YWHAZ,RPL13A,PSMF1,HNRNPA0,PSMC2,PSMA7,SRSF7,PSMC3,EIF4A3,SUPT5H,CNOT8,CSTF1,GTF2F1,TXNL4A,SRSF3,WTAP,PNO1,TRMT1,URM1,ISG20L2,CDC5L,PRPF4,LSM2,HNRNPUL1,PUF60,CHTOP,PSMD4,PPIE,EIF4A1,ZFP36L1,KHSRP,RPL28,SRSF10,RPL18,HNRNPC,SENP3,RPL3,PRMT5,CNOT7,U2AF2,NXT1,ZMAT5,RPP25,IMP3,EXOSC4,NOL6,GEMIN7,ISY1,FYTTD1,NUDT21,HNRNPU,PPP2R2A,GEMIN6,PATL1
REAC	Extracellular matrix organization	REAC:R-HSA-1474244	3.22937e-22	21.4909	298	874	38	62649	MMP14,CAPN1,CTSD,PPIB,BGN,TNC,HSPG2,TIMP1,FBLN1,CTSK,LOXL2,CD44,SERPINH1,PSEN1,ACTN1,EFEMP2,LTBP4,DCN,SDC2,MFAP4,ADAM17,COL8A1,ADAM10,NCAM1,ITGB1,PDGFB,ADAM15,COL1A1,COLGALT1,COL5A3,F11R,COL8A2,LTBP2,ASPN,ITGB8,CD47,CRTAP,ADAM9
REAC	Asparagine N-linked glycosylation	REAC:R-HSA-446203	7.89459e-21	20.1027	305	874	37	62649	ARF1,SPTBN1,ARF3,KDELR1,MGAT1,CAPZA2,COPB1,ARF5,GLB1,STX5,GOLGA2,VCP,COPA,RPN2,TMED3,MPDU1,TMED7,SEC24A,GOSR2,YKT6,PREB,DCTN4,MANEA,ALG13,COPZ2,EDEM3,ST6GALNAC4,RAB1A,SLC17A5,B4GALT5,PPP6R3,RNF185,NUS1,PPP6C,NAPG,TRAPPC5,COG8
REAC	Developmental Biology	REAC:R-HSA-1266738	2.72774e-19	18.5642	1116	874	65	62649	AP2M1,CAP1,PFN1,SPTBN1,RPL13A,CAPN1,PSMF1,PSMC2,PSMA7,PSMC3,EIF4A3,SHC1,CCNC,AP2S1,DNM2,CDKN1A,CBFB,PRKACA,SOX9,AKT2,CREB1,RPS6KA4,RPS6KA5,H2AX,CLTB,MBP,PSEN1,SCN10A,ARPC2,NAB1,MED21,HIST1H2BK,PSMD4,NCK1,ROCK2,SDC2,AP2A2,RDX,AKT3,CHD9,RRAS,UNC5B,RPL28,TCF3,RPL18,ADAM10,NCAM1,ITGB1,RPL3,ARPC4,MED9,APH1A,COL5A3,TBL1XR1,ENAH,THRAP3,AP2A1,AJUBA,SMAD2,MED26,GATA4,RHOB,DOK5,RHOA,MAPK12
REAC	Adaptive Immune System	REAC:R-HSA-1280218	3.86157e-19	18.4132	809	874	55	62649	ARF1,AP2M1,YWHAZ,CTSD,RAP1B,PSMF1,PSMC2,PSMA7,CAPZA2,PSMC3,VAMP3,RNF41,AP2S1,DNM2,CTSK,PPP3CA,UBE2S,PRKACA,CYBA,SEC61B,AKT2,PTEN,NCF4,MAP3K7,ANAPC10,ANAPC5,UBE2G2,FZR1,MALT1,FKBP1A,TAB2,PSMD4,NCK1,ITPR1,UBE3A,AP2A2,AKT3,RCHY1,SEC24A,ITGB1,COL1A1,UBE2Z,RNF130,DCTN4,PJA1,ORAI2,RNF220,SEC61A1,ENAH,AP2A1,UBE2Q2,TRIM41,DCAF1,PPP2R5E,STUB1
REAC	Gene expression (Transcription)	REAC:R-HSA-74160	5.31207e-19	18.2747	1476	874	75	62649	YWHAZ,YWHAH,PSMF1,PSMC2,PSMA7,SRSF7,BTG2,PSMC3,EIF4A3,SUPT5H,CCNC,CNOT8,CSTF1,CDKN1A,GTF2F1,CBFB,CTSK,MBD3,UBE2S,PRKACA,SRSF3,PHF1,SOX9,CSF1R,MTA2,TARBP2,AKT2,PTEN,CREB1,H2AX,CBX4,ANAPC10,ANAPC5,MAX,FZR1,HIST1H2BK,CHTOP,RAD51D,PSMD4,POLR3C,NR3C1,ARID1A,AKT3,TCF3,RRN3,COL1A1,PRMT5,CNOT7,U2AF2,CCNK,ZNF180,ZNF12,TBL1XR1,TAF9B,RPRD1A,PRELID1,FYTTD1,NUDT21,TMEM219,PIP4P1,GATAD2B,TTC5,SMAD2,NR2C2AP,MED…
REAC	Nervous system development	REAC:R-HSA-9675108	1.31109e-18	17.8824	574	874	46	62649	AP2M1,CAP1,PFN1,SPTBN1,RPL13A,PSMF1,PSMC2,PSMA7,PSMC3,EIF4A3,SHC1,AP2S1,DNM2,PRKACA,CREB1,RPS6KA4,RPS6KA5,CLTB,MBP,PSEN1,SCN10A,ARPC2,NAB1,PSMD4,NCK1,ROCK2,SDC2,AP2A2,RDX,RRAS,UNC5B,RPL28,RPL18,ADAM10,NCAM1,ITGB1,RPL3,ARPC4,APH1A,COL5A3,ENAH,AP2A1,RHOB,DOK5,RHOA,MAPK12
REAC	SARS-CoV Infections	REAC:R-HSA-9679506	1.42565e-18	17.846	354	874	37	62649	AP2M1,PTGES3,YWHAZ,YWHAH,MGAT1,HSPG2,AP2S1,MBD3,CHMP2B,MTA2,AKT2,JAK2,MAP3K7,VCP,RPN2,G3BP2,FKBP1A,TAB2,HMG20B,ROCK2,NR3C1,SDC2,AP2A2,AKT3,SEC24A,SRPK2,BRMS1,ITGB1,GOLGA7,ZDHHC3,CHMP6,ST6GALNAC4,GSK3A,GEMIN7,AP2A1,GATAD2B,GEMIN6
REAC	RNA Polymerase II Transcription	REAC:R-HSA-73857	2.82886e-18	17.5484	1340	874	70	62649	YWHAZ,YWHAH,PSMF1,PSMC2,PSMA7,SRSF7,BTG2,PSMC3,EIF4A3,SUPT5H,CCNC,CNOT8,CSTF1,CDKN1A,GTF2F1,CBFB,CTSK,MBD3,UBE2S,PRKACA,SRSF3,SOX9,CSF1R,MTA2,AKT2,PTEN,CREB1,H2AX,CBX4,ANAPC10,ANAPC5,MAX,FZR1,HIST1H2BK,CHTOP,RAD51D,PSMD4,NR3C1,ARID1A,AKT3,TCF3,COL1A1,PRMT5,CNOT7,U2AF2,CCNK,ZNF180,ZNF12,TBL1XR1,TAF9B,RPRD1A,PRELID1,FYTTD1,NUDT21,TMEM219,PIP4P1,GATAD2B,TTC5,SMAD2,NR2C2AP,MED26,PCGF5,STUB1,EPC1,PPM1…
REAC	Signaling by Interleukins	REAC:R-HSA-449147	3.98941e-18	17.3991	460	874	41	62649	ARF1,YWHAZ,RAP1B,PSMF1,PSMC2,PSMA7,PSMC3,TALDO1,SHC1,VAMP2,TIMP1,AIP,CRK,CDKN1A,PRKACA,CSF1R,PTK2B,IL4R,SOCS2,MAP3K3,CREB1,RPS6KA5,JAK2,STAT4,MAP3K7,TNFRSF1A,MAP2K3,SOCS5,IL33,TAB2,ELK1,PSMD4,PTAFR,STAT5B,PTPN18,ITGB1,MIF,TNIP2,VRK3,ATF1,NKIRAS2
REAC	Axon guidance	REAC:R-HSA-422475	9.62195e-18	17.0167	549	874	44	62649	AP2M1,CAP1,PFN1,SPTBN1,RPL13A,PSMF1,PSMC2,PSMA7,PSMC3,EIF4A3,SHC1,AP2S1,DNM2,PRKACA,CREB1,RPS6KA4,RPS6KA5,CLTB,PSEN1,SCN10A,ARPC2,PSMD4,NCK1,ROCK2,SDC2,AP2A2,RDX,RRAS,UNC5B,RPL28,RPL18,ADAM10,NCAM1,ITGB1,RPL3,ARPC4,APH1A,COL5A3,ENAH,AP2A1,RHOB,DOK5,RHOA,MAPK12
REAC	Neutrophil degranulation	REAC:R-HSA-6798695	1.40035e-17	16.8538	476	874	41	62649	GDI2,CAP1,CAPN1,CTSD,RAP1B,CKAP4,PSMC2,RAB5C,PSMC3,COPB1,CST3,GLB1,PNP,CYBA,RHOG,HEBP2,PLEKHO2,CD44,TNFAIP6,CPNE1,PSEN1,VCP,CAND1,PPIE,IQGAP1,PTAFR,AP2A2,DDX3X,GSN,ADAM10,GOLGA7,MIF,CMTM6,DBNL,SURF4,PGM2,CAB39,PAFAH1B2,ARL8A,CD47,RHOA
REAC	Cellular responses to stimuli	REAC:R-HSA-8953897	2.33699e-17	16.6313	792	874	52	62649	ATP6V0B,CSRP1,PTGES3,RPL13A,SERP1,PSMF1,PSMC2,PSMA7,CAPZA2,PSMC3,TALDO1,SHC1,CDKN1A,HSPA13,UBE2S,CYBA,ERF,AKT2,CREB1,NCF4,H2AX,HMGA1,CBX4,MAP2K3,ANAPC10,VCP,ANAPC5,FZR1,HIST1H2BK,PSMD4,NR3C1,KHSRP,AKT3,CHD9,GOSR2,RPL28,TPP1,RPL18,ATP6V1G2,RPL3,PREB,DCTN4,CXXC1,TBL1XR1,EXOSC4,GSK3A,SRPRB,TINF2,RPS19BP1,AJUBA,CRTC2,CASTOR1
REAC	Diseases of signal transduction by growth factor receptors and second messengers	REAC:R-HSA-5663202	4.91248e-17	16.3087	417	874	38	62649	BAD,SPTBN1,RAP1B,PSMF1,PSMC2,PSMA7,PSMC3,SHC1,LRRFIP1,CCNC,CDKN1A,GTF2F1,RHOG,AKT2,PTEN,CREB1,JAK2,FGF18,PSEN1,VCP,FKBP1A,PSMD4,IQGAP1,FGFR1,STAT5B,AKT3,ADAM17,ADAM10,PDGFB,APH1A,TBL1XR1,GSK3A,FGFR1OP2,SMAD2,PPP2R5E,SPRED1,DUSP8,AGTRAP
REAC	Cellular responses to stress	REAC:R-HSA-2262752	5.73455e-17	16.2415	778	874	51	62649	ATP6V0B,PTGES3,RPL13A,SERP1,PSMF1,PSMC2,PSMA7,CAPZA2,PSMC3,TALDO1,SHC1,CDKN1A,HSPA13,UBE2S,CYBA,ERF,AKT2,CREB1,NCF4,H2AX,HMGA1,CBX4,MAP2K3,ANAPC10,VCP,ANAPC5,FZR1,HIST1H2BK,PSMD4,NR3C1,KHSRP,AKT3,CHD9,GOSR2,RPL28,TPP1,RPL18,ATP6V1G2,RPL3,PREB,DCTN4,CXXC1,TBL1XR1,EXOSC4,GSK3A,SRPRB,TINF2,RPS19BP1,AJUBA,CRTC2,CASTOR1
REAC	Transport to the Golgi and subsequent modification	REAC:R-HSA-948021	6.53041e-17	16.1851	186	874	27	62649	ARF1,SPTBN1,ARF3,KDELR1,MGAT1,CAPZA2,COPB1,ARF5,STX5,GOLGA2,COPA,TMED3,TMED7,SEC24A,GOSR2,YKT6,PREB,DCTN4,MANEA,COPZ2,RAB1A,B4GALT5,PPP6R3,PPP6C,NAPG,TRAPPC5,COG8
REAC	Hemostasis	REAC:R-HSA-109582	1.21168e-16	15.9166	672	874	47	62649	CAP1,PFN1,YWHAZ,RAP1B,GNB2,TAGLN2,CD9,GNAI2,CAPZA2,SHC1,TIMP1,CRK,PRKACA,SLC16A3,RHOG,CD44,JAK2,SELP,PROS1,PDE1A,ACTN1,CLU,EHD1,IGF1,HMG20B,ITPR1,SDC2,SERPINE2,PRKAR1B,ENDOD1,TF,WEE1,ITGB1,PDGFB,COL1A1,MIF,ORAI2,F11R,CD99L2,PDPN,CD47,GUCY1A2,PPP2R5E,SLC8A1,GATA4,RHOB,RHOA
REAC	ER to Golgi Anterograde Transport	REAC:R-HSA-199977	1.44613e-15	14.8398	155	874	24	62649	ARF1,SPTBN1,ARF3,KDELR1,CAPZA2,COPB1,ARF5,STX5,GOLGA2,COPA,TMED3,TMED7,SEC24A,GOSR2,YKT6,PREB,DCTN4,COPZ2,RAB1A,PPP6R3,PPP6C,NAPG,TRAPPC5,COG8
REAC	Intra-Golgi and retrograde Golgi-to-ER traffic	REAC:R-HSA-6811442	6.48248e-15	14.1883	202	874	26	62649	ARF1,ARF3,KDELR1,CAPZA2,VAMP3,COPB1,ARF5,ARFIP2,STX5,COPA,TMED3,TMED7,GOSR2,YKT6,DCTN4,COPZ2,RAB1A,RAB33B,USE1,SURF4,SYS1,PAFAH1B2,NAPG,RIC1,RAB30,COG8
REAC	Generic Transcription Pathway	REAC:R-HSA-212436	7.57325e-15	14.1207	1219	874	61	62649	YWHAZ,YWHAH,PSMF1,PSMC2,PSMA7,BTG2,PSMC3,SUPT5H,CCNC,CNOT8,CDKN1A,GTF2F1,CBFB,CTSK,MBD3,UBE2S,PRKACA,SOX9,CSF1R,MTA2,AKT2,PTEN,CREB1,H2AX,CBX4,ANAPC10,ANAPC5,MAX,FZR1,HIST1H2BK,RAD51D,PSMD4,NR3C1,ARID1A,AKT3,TCF3,COL1A1,PRMT5,CNOT7,CCNK,ZNF180,ZNF12,TBL1XR1,TAF9B,PRELID1,TMEM219,PIP4P1,GATAD2B,TTC5,SMAD2,NR2C2AP,MED26,PCGF5,STUB1,EPC1,PPM1A,TEAD2,HIPK2,GATA4,TAF2,L3MBTL2
REAC	Clathrin-mediated endocytosis	REAC:R-HSA-8856828	4.84265e-14	13.3149	144	874	22	62649	AP2M1,RAB5C,VAMP3,VAMP2,AP2S1,DNM2,GAK,ARF6,CLTB,ARPC2,SYT11,NECAP1,COPS2,AP2A2,TF,PICALM,ARPC4,SLC2A8,NECAP2,AP2A1,EPN1,STAM2
REAC	Intracellular signaling by second messengers	REAC:R-HSA-9006925	1.07201e-13	12.9698	292	874	29	62649	BAD,PSMF1,PSMC2,PSMA7,PSMC3,CDKN1A,MBD3,PRKACA,RHOG,MTA2,AKT2,PTEN,CREB1,CBX4,FGF18,PDE1A,IL33,PSMD4,ITPR1,PRKAR1B,AKT3,OTUD3,PDGFB,RNF146,GSK3A,GATAD2B,PPP2R5E,STUB1,XIAP
REAC	COPI-mediated anterograde transport	REAC:R-HSA-6807878	1.27972e-13	12.8929	102	874	19	62649	ARF1,SPTBN1,ARF3,KDELR1,CAPZA2,COPB1,ARF5,STX5,GOLGA2,COPA,TMED3,TMED7,GOSR2,YKT6,DCTN4,COPZ2,RAB1A,NAPG,COG8
REAC	Deubiquitination	REAC:R-HSA-5688426	1.68424e-13	12.7736	297	874	29	62649	PSMF1,PSMC2,PSMA7,OTUB1,PSMC3,UCHL1,USP14,FOXK2,PTEN,CCP110,MAP3K7,NFRKB,VCP,HIST1H2BK,IL33,PSMD4,OTUD3,TRRAP,TADA3,TNIP2,TFPT,RNF146,TAF9B,SMAD2,INO80E,USP21,STAM2,USP28,RHOA
REAC	Cell Cycle	REAC:R-HSA-1640170	7.28524e-13	12.1376	679	874	42	62649	YWHAZ,YWHAH,PSMF1,PSMC2,PSMA7,PSMC3,BUB3,CKS1B,CDKN1A,CHMP2B,UBE2S,PRKACA,ORC4,CEP57,AKT2,GOLGA2,CCP110,H2AX,JAK2,ANAPC10,ANAPC5,RAB2A,GORASP2,MAX,FZR1,HIST1H2BK,PSMD4,AKT3,WEE1,PHLDA1,CHMP6,RAB1A,PPME1,PPP6R3,TINF2,PPP6C,AJUBA,POLE4,PPP2R2A,PPP2R5E,NDE1,RANGAP1
REAC	Signaling by NTRK1 (TRKA)	REAC:R-HSA-187037	7.86882e-13	12.1041	112	874	19	62649	AP2M1,SHC1,AP2S1,CRK,DNM2,SRF,JUND,CREB1,RPS6KA5,NAB1,ID4,ELK1,AP2A2,SHC2,VRK3,ATF1,AP2A1,RHOA,MAPK12
REAC	Cell Cycle, Mitotic	REAC:R-HSA-69278	2.51778e-12	11.599	549	874	37	62649	PSMF1,PSMC2,PSMA7,PSMC3,BUB3,CKS1B,CDKN1A,CHMP2B,UBE2S,PRKACA,ORC4,CEP57,AKT2,GOLGA2,CCP110,H2AX,JAK2,ANAPC10,ANAPC5,RAB2A,GORASP2,MAX,FZR1,HIST1H2BK,PSMD4,AKT3,WEE1,PHLDA1,CHMP6,RAB1A,PPME1,AJUBA,POLE4,PPP2R2A,PPP2R5E,NDE1,RANGAP1
REAC	PIP3 activates AKT signaling	REAC:R-HSA-1257604	1.24779e-11	10.9039	252	874	25	62649	BAD,PSMF1,PSMC2,PSMA7,PSMC3,CDKN1A,MBD3,RHOG,MTA2,AKT2,PTEN,CREB1,CBX4,FGF18,IL33,PSMD4,AKT3,OTUD3,PDGFB,RNF146,GSK3A,GATAD2B,PPP2R5E,STUB1,XIAP
REAC	Signaling by NTRKs	REAC:R-HSA-166520	1.54422e-11	10.8113	131	874	19	62649	AP2M1,SHC1,AP2S1,CRK,DNM2,SRF,JUND,CREB1,RPS6KA5,NAB1,ID4,ELK1,AP2A2,SHC2,VRK3,ATF1,AP2A1,RHOA,MAPK12
REAC	Platelet activation, signaling and aggregation	REAC:R-HSA-76002	2.13962e-11	10.6697	258	874	25	62649	CAP1,PFN1,YWHAZ,RAP1B,GNB2,TAGLN2,CD9,GNAI2,SHC1,TIMP1,CRK,RHOG,SELP,PROS1,ACTN1,CLU,IGF1,ITPR1,ENDOD1,TF,PDGFB,COL1A1,PDPN,RHOB,RHOA
REAC	Signaling by TGFB family members	REAC:R-HSA-9006936	2.16626e-11	10.6643	116	874	18	62649	PPP1CA,CCNC,BAMBI,FSTL3,FKBP1A,LTBP4,ITGB1,CCNK,F11R,LTBP2,BMPR2,ITGB8,SMAD2,INHBA,BMPR1A,STUB1,PPM1A,RHOA
REAC	Processing of Capped Intron-Containing Pre-mRNA	REAC:R-HSA-72203	2.58268e-11	10.5879	237	874	24	62649	HNRNPA0,SRSF7,EIF4A3,CSTF1,GTF2F1,TXNL4A,SRSF3,WTAP,CDC5L,PRPF4,LSM2,HNRNPUL1,PUF60,CHTOP,PPIE,SRSF10,HNRNPC,U2AF2,NXT1,ZMAT5,ISY1,FYTTD1,NUDT21,HNRNPU
REAC	Signaling by WNT	REAC:R-HSA-195721	1.10009e-10	9.95857	328	874	27	62649	AP2M1,PFN1,YWHAZ,GNB2,PSMF1,PSMC2,PSMA7,PSMC3,AP2S1,PPP3CA,SOX9,AKT2,H2AX,CLTB,MAP3K7,HIST1H2BK,PSMD4,ITPR1,AP2A2,TRRAP,RNF146,WNT6,AP2A1,PPP2R5E,XIAP,FZD3,RHOA
REAC	Metabolism of lipids	REAC:R-HSA-556833	1.8442e-10	9.73419	732	874	40	62649	ARF1,PTGES3,ARF3,PPP1CA,GLB1,INSIG1,CCNC,CYP1B1,PRKACA,PTEN,AGPS,MBOAT7,CPNE1,PTGIS,GBA,MED21,OSBPL8,CHD9,SEC24A,GK,ELOVL1,MED9,CERK,MTMR12,PTDSS2,SGPP1,TBL1XR1,CERS2,THRAP3,PRKD3,PNPLA8,SLC44A1,FAR1,SELENOI,CERS5,PIP4P1,ETNK1,MED26,PLEKHA6,B4GALNT1
REAC	Potential therapeutics for SARS	REAC:R-HSA-9679191	3.90694e-10	9.40816	85	874	15	62649	AP2M1,PTGES3,AP2S1,MBD3,MTA2,JAK2,FKBP1A,HMG20B,ROCK2,NR3C1,AP2A2,BRMS1,ITGB1,AP2A1,GATAD2B
REAC	Cargo recognition for clathrin-mediated endocytosis	REAC:R-HSA-8856825	6.24649e-10	9.20436	104	874	16	62649	AP2M1,VAMP3,VAMP2,AP2S1,CLTB,SYT11,NECAP1,COPS2,AP2A2,TF,PICALM,SLC2A8,NECAP2,AP2A1,EPN1,STAM2
REAC	Programmed Cell Death	REAC:R-HSA-5357801	7.56898e-10	9.12096	205	874	21	62649	BAD,YWHAZ,YWHAH,PSMF1,PSMC2,PSMA7,PSMC3,FLOT2,CHMP2B,DFFA,AKT2,FLOT1,PSMD4,AKT3,UNC5B,GSN,CHMP6,DIABLO,DBNL,STUB1,XIAP
REAC	mRNA Splicing	REAC:R-HSA-72172	1.03233e-09	8.98618	186	874	20	62649	HNRNPA0,SRSF7,EIF4A3,CSTF1,GTF2F1,TXNL4A,SRSF3,CDC5L,PRPF4,LSM2,HNRNPUL1,PUF60,PPIE,SRSF10,HNRNPC,U2AF2,ZMAT5,ISY1,NUDT21,HNRNPU
REAC	Class I MHC mediated antigen processing & presentation	REAC:R-HSA-983169	3.45077e-09	8.46208	380	874	27	62649	PSMF1,PSMC2,PSMA7,PSMC3,VAMP3,RNF41,UBE2S,CYBA,SEC61B,NCF4,ANAPC10,ANAPC5,UBE2G2,FZR1,PSMD4,UBE3A,RCHY1,SEC24A,UBE2Z,RNF130,PJA1,RNF220,SEC61A1,UBE2Q2,TRIM41,DCAF1,STUB1
REAC	mRNA Splicing - Major Pathway	REAC:R-HSA-72163	4.13054e-09	8.38399	178	874	19	62649	HNRNPA0,SRSF7,EIF4A3,CSTF1,GTF2F1,TXNL4A,SRSF3,CDC5L,PRPF4,LSM2,HNRNPUL1,PUF60,PPIE,SRSF10,HNRNPC,U2AF2,ISY1,NUDT21,HNRNPU
REAC	Degradation of the extracellular matrix	REAC:R-HSA-1474228	6.36293e-09	8.19634	140	874	17	62649	MMP14,CAPN1,CTSD,HSPG2,TIMP1,CTSK,CD44,PSEN1,DCN,ADAM17,COL8A1,ADAM10,ADAM15,COL1A1,COL5A3,COL8A2,ADAM9
REAC	Signaling by TGF-beta Receptor Complex	REAC:R-HSA-170834	8.2605e-09	8.08299	87	874	14	62649	PPP1CA,CCNC,BAMBI,FKBP1A,LTBP4,ITGB1,CCNK,F11R,LTBP2,ITGB8,SMAD2,STUB1,PPM1A,RHOA
REAC	Beta-catenin independent WNT signaling	REAC:R-HSA-3858494	8.97248e-09	8.04709	143	874	17	62649	AP2M1,PFN1,GNB2,PSMF1,PSMC2,PSMA7,PSMC3,AP2S1,PPP3CA,CLTB,MAP3K7,PSMD4,ITPR1,AP2A2,AP2A1,FZD3,RHOA
REAC	RAF/MAP kinase cascade	REAC:R-HSA-5673001	1.37645e-08	7.86124	264	874	22	62649	SPTBN1,PEA15,RAP1B,PSMF1,PSMC2,PSMA7,PSMC3,SHC1,ARL2,JAK2,FGF18,PSMD4,IQGAP1,SHC2,NCAM1,PDGFB,GOLGA7,DAB2IP,PPP2R5E,SPRED1,DUSP8,MAPK12
REAC	MAPK1/MAPK3 signaling	REAC:R-HSA-5684996	1.98217e-08	7.70286	269	874	22	62649	SPTBN1,PEA15,RAP1B,PSMF1,PSMC2,PSMA7,PSMC3,SHC1,ARL2,JAK2,FGF18,PSMD4,IQGAP1,SHC2,NCAM1,PDGFB,GOLGA7,DAB2IP,PPP2R5E,SPRED1,DUSP8,MAPK12
REAC	VEGFA-VEGFR2 Pathway	REAC:R-HSA-4420097	2.43266e-08	7.61392	94	874	14	62649	CRK,PRKACA,CYBA,PTK2B,AKT2,NCF4,ABI2,NCK1,ITPR1,ROCK2,AKT3,SHC2,RHOA,MAPK12
REAC	Ub-specific processing proteases	REAC:R-HSA-5689880	2.44632e-08	7.61149	221	874	20	62649	PSMF1,PSMC2,PSMA7,OTUB1,PSMC3,USP14,PTEN,CCP110,MAP3K7,HIST1H2BK,IL33,PSMD4,TRRAP,TADA3,RNF146,TAF9B,SMAD2,USP21,STAM2,USP28
REAC	Golgi-to-ER retrograde transport	REAC:R-HSA-8856688	2.89652e-08	7.53812	133	874	16	62649	ARF1,ARF3,KDELR1,CAPZA2,COPB1,ARF5,COPA,TMED3,TMED7,DCTN4,COPZ2,RAB1A,USE1,SURF4,PAFAH1B2,NAPG
REAC	SARS-CoV-2 Infection	REAC:R-HSA-9694516	4.01147e-08	7.3967	279	874	22	62649	YWHAZ,YWHAH,MGAT1,HSPG2,CHMP2B,AKT2,MAP3K7,VCP,RPN2,G3BP2,TAB2,SDC2,AKT3,SEC24A,SRPK2,GOLGA7,ZDHHC3,CHMP6,ST6GALNAC4,GSK3A,GEMIN7,GEMIN6
REAC	MAPK family signaling cascades	REAC:R-HSA-5683057	4.48362e-08	7.34837	308	874	23	62649	SPTBN1,PEA15,RAP1B,PSMF1,PSMC2,PSMA7,PSMC3,SHC1,ARL2,PRKACA,JAK2,FGF18,PSMD4,IQGAP1,SHC2,NCAM1,PDGFB,GOLGA7,DAB2IP,PPP2R5E,SPRED1,DUSP8,MAPK12
REAC	PTEN Regulation	REAC:R-HSA-6807070	5.07732e-08	7.29437	138	874	16	62649	PSMF1,PSMC2,PSMA7,PSMC3,MBD3,MTA2,AKT2,PTEN,CBX4,PSMD4,AKT3,OTUD3,RNF146,GATAD2B,STUB1,XIAP
REAC	Rab regulation of trafficking	REAC:R-HSA-9007101	6.54369e-08	7.18418	120	874	15	62649	GDI2,RAB5C,ARF6,AKT2,RAB32,CCZ1,AKT3,TBC1D17,TBC1D10B,RAB1A,RAB33B,RAB8B,TRAPPC5,RIC1,DENND1B
REAC	S Phase	REAC:R-HSA-69242	6.59653e-08	7.18068	162	874	17	62649	PSMF1,PSMC2,PSMA7,PSMC3,CKS1B,CDKN1A,UBE2S,ORC4,AKT2,ANAPC10,ANAPC5,MAX,FZR1,PSMD4,AKT3,WEE1,POLE4
REAC	Regulation of PTEN stability and activity	REAC:R-HSA-8948751	8.80264e-08	7.05539	69	874	12	62649	PSMF1,PSMC2,PSMA7,PSMC3,AKT2,PTEN,PSMD4,AKT3,OTUD3,RNF146,STUB1,XIAP
REAC	RHO GTPase Effectors	REAC:R-HSA-195258	8.96734e-08	7.04734	319	874	23	62649	PFN1,YWHAZ,YWHAH,BUB3,SRF,CYBA,RHOG,NCF4,H2AX,ARPC2,HIST1H2BK,ABI2,IQGAP1,NCK1,ROCK2,ITGB1,ARPC4,RHOD,PPP2R5E,NDE1,RANGAP1,RHOB,RHOA
REAC	Signaling by VEGF	REAC:R-HSA-194138	9.76118e-08	7.0105	104	874	14	62649	CRK,PRKACA,CYBA,PTK2B,AKT2,NCF4,ABI2,NCK1,ITPR1,ROCK2,AKT3,SHC2,RHOA,MAPK12
REAC	Transport of small molecules	REAC:R-HSA-382551	1.25955e-07	6.89978	720	874	35	62649	ATP6V0B,AP2M1,GNB2,PSMF1,PSMC2,PSMA7,SLC2A1,PSMC3,ADD3,ARL2BP,AP2S1,ARL2,PRKACA,SLC16A3,VCP,CAND1,SLC12A4,PSMD4,NIPA2,AP2A2,PRKAR1B,LMF2,SLC5A3,TF,ATP6V1G2,SLC8B1,SLC2A8,SLC2A10,SLC17A5,TRDN,AP2A1,SLC44A1,RNF185,SLC8A1,SLC66A1
REAC	Transcriptional Regulation by TP53	REAC:R-HSA-3700989	1.69495e-07	6.77084	359	874	24	62649	YWHAZ,YWHAH,BTG2,SUPT5H,CNOT8,CDKN1A,GTF2F1,MBD3,MTA2,AKT2,PTEN,RAD51D,AKT3,PRMT5,CNOT7,CCNK,TAF9B,PRELID1,TMEM219,PIP4P1,GATAD2B,TTC5,HIPK2,TAF2
REAC	EPH-Ephrin signaling	REAC:R-HSA-2682334	1.74184e-07	6.75899	90	874	13	62649	AP2M1,AP2S1,CLTB,PSEN1,ARPC2,ROCK2,SDC2,AP2A2,ADAM10,ARPC4,APH1A,AP2A1,RHOA
REAC	HIV Infection	REAC:R-HSA-162906	2.21003e-07	6.6556	224	874	19	62649	ARF1,AP2M1,PSMF1,PSMC2,PSMA7,PSMC3,SUPT5H,AP2S1,GTF2F1,CHMP2B,HMGA1,PSMD4,AP2A2,CHMP6,CCNK,TAF9B,AP2A1,RANGAP1,TAF2
REAC	PCP/CE pathway	REAC:R-HSA-4086400	2.30678e-07	6.63699	92	874	13	62649	AP2M1,PFN1,PSMF1,PSMC2,PSMA7,PSMC3,AP2S1,CLTB,PSMD4,AP2A2,AP2A1,FZD3,RHOA
REAC	COPI-dependent Golgi-to-ER retrograde traffic	REAC:R-HSA-6811434	5.84395e-07	6.23329	99	874	13	62649	ARF1,ARF3,KDELR1,COPB1,ARF5,COPA,TMED3,TMED7,COPZ2,RAB1A,USE1,SURF4,NAPG
REAC	Death Receptor Signaling	REAC:R-HSA-73887	5.84616e-07	6.23313	140	874	15	62649	BAD,TAX1BP1,MAP3K7,TNFRSF1A,PSEN1,PRKCI,TAB2,ARHGDIA,ADAM17,APH1A,SPPL2A,RTN4R,USP21,XIAP,RHOA
REAC	Cyclin A:Cdk2-associated events at S phase entry	REAC:R-HSA-69656	9.32196e-07	6.03049	84	874	12	62649	PSMF1,PSMC2,PSMA7,PSMC3,CKS1B,CDKN1A,AKT2,MAX,FZR1,PSMD4,AKT3,WEE1
REAC	Regulation of Insulin-like Growth Factor (IGF) transport and uptake by Insulin-like Growth Factor Binding Proteins (IGFBPs)	REAC:R-HSA-381426	1.03299e-06	5.9859	124	874	14	62649	NUCB1,CKAP4,LGALS1,CST3,IGFBP4,TNC,TIMP1,FSTL3,IGFBP6,IGF1,SDC2,MXRA8,TF,ADAM10
REAC	COPII-mediated vesicle transport	REAC:R-HSA-204005	1.11619e-06	5.95226	68	874	11	62649	STX5,GOLGA2,SEC24A,GOSR2,YKT6,PREB,RAB1A,PPP6R3,PPP6C,NAPG,TRAPPC5
REAC	Mitotic G1 phase and G1/S transition	REAC:R-HSA-453279	1.15404e-06	5.93778	147	874	15	62649	PSMF1,PSMC2,PSMA7,PSMC3,CKS1B,CDKN1A,ORC4,AKT2,JAK2,MAX,PSMD4,AKT3,WEE1,POLE4,PPP2R2A
REAC	Antigen processing: Ubiquitination & Proteasome degradation	REAC:R-HSA-983168	1.46629e-06	5.83378	308	874	21	62649	PSMF1,PSMC2,PSMA7,PSMC3,RNF41,UBE2S,ANAPC10,ANAPC5,UBE2G2,FZR1,PSMD4,UBE3A,RCHY1,UBE2Z,RNF130,PJA1,RNF220,UBE2Q2,TRIM41,DCAF1,STUB1
REAC	Apoptosis	REAC:R-HSA-109581	1.86253e-06	5.7299	176	874	16	62649	BAD,YWHAZ,YWHAH,PSMF1,PSMC2,PSMA7,PSMC3,DFFA,AKT2,PSMD4,AKT3,UNC5B,GSN,DIABLO,DBNL,XIAP
REAC	M Phase	REAC:R-HSA-68886	2.12079e-06	5.6735	408	874	24	62649	PSMF1,PSMC2,PSMA7,PSMC3,BUB3,CHMP2B,UBE2S,PRKACA,CEP57,GOLGA2,CCP110,H2AX,ANAPC10,ANAPC5,RAB2A,GORASP2,HIST1H2BK,PSMD4,CHMP6,RAB1A,PPP2R2A,PPP2R5E,NDE1,RANGAP1
REAC	RHOC GTPase cycle	REAC:R-HSA-9013106	2.82083e-06	5.54962	74	874	11	62649	VAMP3,FLOT2,STX5,FLOT1,MCAM,IQGAP1,ROCK2,ARHGDIA,ARHGAP1,RHOA,CAVIN1
REAC	TGF-beta receptor signaling activates SMADs	REAC:R-HSA-2173789	3.60721e-06	5.44283	44	874	9	62649	PPP1CA,BAMBI,FKBP1A,LTBP4,ITGB1,LTBP2,ITGB8,SMAD2,STUB1
REAC	Intra-Golgi traffic	REAC:R-HSA-6811438	3.60721e-06	5.44283	44	874	9	62649	ARF1,STX5,GOSR2,YKT6,RAB33B,NAPG,RIC1,RAB30,COG8
REAC	Transcriptional regulation by RUNX2	REAC:R-HSA-8878166	5.15532e-06	5.28774	118	874	13	62649	PSMF1,PSMC2,PSMA7,PSMC3,CDKN1A,CBFB,SOX9,AKT2,PSMD4,NR3C1,AKT3,COL1A1,STUB1
REAC	Nuclear Events (kinase and transcription factor activation)	REAC:R-HSA-198725	5.16087e-06	5.28728	61	874	10	62649	DNM2,SRF,JUND,CREB1,RPS6KA5,NAB1,ID4,ELK1,VRK3,ATF1
REAC	Collagen degradation	REAC:R-HSA-1442490	8.34842e-06	5.0784	64	874	10	62649	MMP14,CTSD,CTSK,ADAM17,COL8A1,ADAM10,COL1A1,COL5A3,COL8A2,ADAM9
REAC	Glycosaminoglycan metabolism	REAC:R-HSA-1630316	8.53843e-06	5.06862	123	874	13	62649	BGN,GLB1,HSPG2,EXT1,PRELP,CD44,OMD,DCN,SDC2,B4GALT5,B3GNT2,DSEL,B3GALT6
REAC	Cyclin E associated events during G1/S transition	REAC:R-HSA-69202	8.54091e-06	5.0685	82	874	11	62649	PSMF1,PSMC2,PSMA7,PSMC3,CKS1B,CDKN1A,AKT2,MAX,PSMD4,AKT3,WEE1
REAC	Platelet degranulation	REAC:R-HSA-114608	1.03772e-05	4.98392	125	874	13	62649	CAP1,PFN1,TAGLN2,CD9,TIMP1,SELP,PROS1,ACTN1,CLU,IGF1,ENDOD1,TF,PDGFB
REAC	Integrin cell surface interactions	REAC:R-HSA-216083	1.10466e-05	4.95677	84	874	11	62649	TNC,HSPG2,CD44,COL8A1,ITGB1,COL1A1,COL5A3,F11R,COL8A2,ITGB8,CD47
REAC	RHOA GTPase cycle	REAC:R-HSA-8980692	1.11924e-05	4.95108	149	874	14	62649	VAMP3,FLOT2,STX5,FLOT1,MCAM,IQGAP1,ROCK2,ARHGDIA,ARHGAP1,YKT6,CCDC115,RHOA,CAVIN1,ARHGAP29
REAC	Cell Cycle Checkpoints	REAC:R-HSA-69620	1.44113e-05	4.8413	289	874	19	62649	YWHAZ,YWHAH,PSMF1,PSMC2,PSMA7,PSMC3,BUB3,CDKN1A,UBE2S,ORC4,H2AX,ANAPC10,ANAPC5,HIST1H2BK,PSMD4,WEE1,PPP2R5E,NDE1,RANGAP1
REAC	Post-translational protein phosphorylation	REAC:R-HSA-8957275	1.52655e-05	4.81629	107	874	12	62649	NUCB1,CKAP4,LGALS1,CST3,IGFBP4,TNC,TIMP1,FSTL3,SDC2,MXRA8,TF,ADAM10
REAC	RHOH GTPase cycle	REAC:R-HSA-9013407	1.53778e-05	4.81311	37	874	8	62649	VAMP3,VCP,ROCK2,ARHGDIA,DBN1,NSFL1C,OSBPL11,FAM91A1
REAC	Response to elevated platelet cytosolic Ca2+	REAC:R-HSA-76005	1.66327e-05	4.77904	130	874	13	62649	CAP1,PFN1,TAGLN2,CD9,TIMP1,SELP,PROS1,ACTN1,CLU,IGF1,ENDOD1,TF,PDGFB
REAC	G1/S Transition	REAC:R-HSA-69206	1.66327e-05	4.77904	130	874	13	62649	PSMF1,PSMC2,PSMA7,PSMC3,CKS1B,CDKN1A,ORC4,AKT2,MAX,PSMD4,AKT3,WEE1,POLE4
REAC	RHOD GTPase cycle	REAC:R-HSA-9013405	1.69455e-05	4.77095	52	874	9	62649	VAMP3,ADD3,ACTN1,MCAM,TOR1AIP1,ARHGAP1,DBN1,ANKFY1,RHOD
REAC	RAB GEFs exchange GTP for GDP on RABs	REAC:R-HSA-8876198	1.8097e-05	4.74239	88	874	11	62649	GDI2,RAB5C,AKT2,RAB32,CCZ1,AKT3,RAB1A,RAB8B,TRAPPC5,RIC1,DENND1B
REAC	Organelle biogenesis and maintenance	REAC:R-HSA-1852241	1.89081e-05	4.72335	294	874	19	62649	PRKACA,TMEM11,CEP57,RAB11FIP3,CREB1,CCP110,IFT88,CHD9,EXOC3,IFT52,TBL1XR1,TMEM216,DYNC2I2,EXOC5,CRTC2,ARL13B,NDE1,FBF1,MAPK12
REAC	NGF-stimulated transcription	REAC:R-HSA-9031628	2.39092e-05	4.62143	39	874	8	62649	DNM2,SRF,JUND,CREB1,NAB1,ID4,ELK1,ATF1
REAC	DNA Repair	REAC:R-HSA-73894	2.42691e-05	4.61495	330	874	20	62649	SUMO3,HMGN1,CUL4B,H2AX,NFRKB,VCP,HIST1H2BK,COPS2,RAD51D,PPIE,RCHY1,TFPT,MAD2L2,POLK,ISY1,TINF2,POLE4,INO80E,ALKBH5,ASCC1
REAC	Nef Mediated CD4 Down-regulation	REAC:R-HSA-167590	2.57555e-05	4.58913	9	874	5	62649	ARF1,AP2M1,AP2S1,AP2A2,AP2A1
REAC	RHOG GTPase cycle	REAC:R-HSA-9013408	3.49261e-05	4.45685	74	874	10	62649	VAMP3,RHOG,STX5,CDC42EP1,MCAM,ARHGDIA,SHMT2,ITGB1,ARHGAP1,YKT6
REAC	ESR-mediated signaling	REAC:R-HSA-8939211	3.58781e-05	4.44517	217	874	16	62649	PTGES3,CTSD,GNB2,GNAI2,USF2,GTF2F1,CBFB,SRF,JUND,AKT2,CREB1,H2AX,HIST1H2BK,ELK1,AKT3,CXXC5
REAC	Signaling by ROBO receptors	REAC:R-HSA-376176	3.58781e-05	4.44517	217	874	16	62649	CAP1,PFN1,RPL13A,PSMF1,PSMC2,PSMA7,PSMC3,EIF4A3,PRKACA,PSMD4,NCK1,RPL28,RPL18,RPL3,ENAH,RHOA
REAC	Diseases associated with glycosaminoglycan metabolism	REAC:R-HSA-3560782	3.62289e-05	4.44095	41	874	8	62649	BGN,HSPG2,EXT1,PRELP,OMD,DCN,SDC2,B3GALT6
REAC	Diseases of glycosylation	REAC:R-HSA-3781865	4.01624e-05	4.39618	140	874	13	62649	BGN,GLB1,HSPG2,EXT1,PRELP,OMD,MPDU1,DCN,SDC2,THSD7A,ALG13,NUS1,B3GALT6
REAC	TNF signaling	REAC:R-HSA-75893	4.4206e-05	4.35452	42	874	8	62649	TAX1BP1,MAP3K7,TNFRSF1A,TAB2,ADAM17,SPPL2A,USP21,XIAP
REAC	L1CAM interactions	REAC:R-HSA-373760	5.01772e-05	4.29949	119	874	12	62649	AP2M1,SPTBN1,AP2S1,DNM2,RPS6KA4,RPS6KA5,SCN10A,AP2A2,RDX,NCAM1,ITGB1,AP2A1
REAC	G2/M Transition	REAC:R-HSA-69275	5.55998e-05	4.25493	196	874	15	62649	PSMF1,PSMC2,PSMA7,PSMC3,CDKN1A,PRKACA,CEP57,CCP110,PSMD4,WEE1,PHLDA1,PPME1,AJUBA,PPP2R2A,NDE1
REAC	Metabolism of carbohydrates	REAC:R-HSA-71387	5.67503e-05	4.24603	284	874	18	62649	SLC2A1,BGN,TALDO1,GLB1,HSPG2,EXT1,PRKACA,PRELP,CD44,OMD,DCN,SDC2,PGLS,B4GALT5,B3GNT2,PGM2,DSEL,B3GALT6
REAC	Mitotic G2-G2/M phases	REAC:R-HSA-453274	6.34645e-05	4.19747	198	874	15	62649	PSMF1,PSMC2,PSMA7,PSMC3,CDKN1A,PRKACA,CEP57,CCP110,PSMD4,WEE1,PHLDA1,PPME1,AJUBA,PPP2R2A,NDE1
REAC	Elastic fibre formation	REAC:R-HSA-1566948	6.47659e-05	4.18865	44	874	8	62649	FBLN1,LOXL2,EFEMP2,LTBP4,MFAP4,ITGB1,LTBP2,ITGB8
REAC	Signaling by Hedgehog	REAC:R-HSA-5358351	8.34203e-05	4.07873	149	874	13	62649	PSMF1,PSMC2,PSMA7,PSMC3,PRKACA,IFT88,TULP3,VCP,PSMD4,PRKAR1B,ADAM17,GPR161,IFT52
REAC	Regulation of APC/C activators between G1/S and early anaphase	REAC:R-HSA-176408	8.36483e-05	4.07754	81	874	10	62649	PSMF1,PSMC2,PSMA7,PSMC3,BUB3,UBE2S,ANAPC10,ANAPC5,FZR1,PSMD4
REAC	Host Interactions of HIV factors	REAC:R-HSA-162909	8.63272e-05	4.06385	125	874	12	62649	ARF1,AP2M1,PSMF1,PSMC2,PSMA7,PSMC3,AP2S1,HMGA1,PSMD4,AP2A2,AP2A1,RANGAP1
REAC	Signaling by NOTCH	REAC:R-HSA-157118	9.48415e-05	4.023	233	874	16	62649	YWHAZ,PSMF1,PSMC2,PSMA7,PSMC3,CCNC,CREB1,H2AX,PSEN1,PRKCI,HIST1H2BK,PSMD4,ADAM17,ADAM10,APH1A,TBL1XR1
REAC	MAP kinase activation	REAC:R-HSA-450294	9.50756e-05	4.02193	63	874	9	62649	CREB1,RPS6KA5,MAP3K7,MAP2K3,TAB2,ELK1,TNIP2,VRK3,ATF1
REAC	RAB geranylgeranylation	REAC:R-HSA-8873719	0.000109267	3.96151	64	874	9	62649	RAB5C,RAB32,RAB2A,RAB22A,RAB40C,RAB1A,RAB33B,RAB8B,RAB30
REAC	Autodegradation of Cdh1 by Cdh1:APC/C	REAC:R-HSA-174084	0.000109267	3.96151	64	874	9	62649	PSMF1,PSMC2,PSMA7,PSMC3,UBE2S,ANAPC10,ANAPC5,FZR1,PSMD4
REAC	XBP1(S) activates chaperone genes	REAC:R-HSA-381038	0.00011075	3.95566	47	874	8	62649	SERP1,SHC1,GOSR2,TPP1,PREB,CXXC1,GSK3A,SRPRB
REAC	Toll Like Receptor 10 (TLR10) Cascade	REAC:R-HSA-168142	0.000118418	3.92658	84	874	10	62649	CREB1,RPS6KA5,MAP3K7,MAP2K3,TAB2,ELK1,TNIP2,VRK3,ATF1,NKIRAS2
REAC	Toll Like Receptor 5 (TLR5) Cascade	REAC:R-HSA-168176	0.000118418	3.92658	84	874	10	62649	CREB1,RPS6KA5,MAP3K7,MAP2K3,TAB2,ELK1,TNIP2,VRK3,ATF1,NKIRAS2
REAC	MyD88 cascade initiated on plasma membrane	REAC:R-HSA-975871	0.000118418	3.92658	84	874	10	62649	CREB1,RPS6KA5,MAP3K7,MAP2K3,TAB2,ELK1,TNIP2,VRK3,ATF1,NKIRAS2
REAC	Recycling pathway of L1	REAC:R-HSA-437239	0.000131276	3.88181	48	874	8	62649	AP2M1,AP2S1,DNM2,RPS6KA4,RPS6KA5,AP2A2,RDX,AP2A1
REAC	EPH-ephrin mediated repulsion of cells	REAC:R-HSA-3928665	0.000154974	3.80974	49	874	8	62649	AP2M1,AP2S1,CLTB,PSEN1,AP2A2,ADAM10,APH1A,AP2A1
REAC	IRE1alpha activates chaperones	REAC:R-HSA-381070	0.000154974	3.80974	49	874	8	62649	SERP1,SHC1,GOSR2,TPP1,PREB,CXXC1,GSK3A,SRPRB
REAC	RAC1 GTPase cycle	REAC:R-HSA-9013149	0.0001551	3.80939	184	874	14	62649	VAMP3,CYBA,CDC42EP1,NCF4,MCAM,FERMT2,ABI2,IQGAP1,ARHGDIA,ITGB1,ARHGAP1,YKT6,FAM13B,ARHGAP29
REAC	Chromatin modifying enzymes	REAC:R-HSA-3247509	0.00016072	3.79393	273	874	17	62649	VPS72,KDM5C,MBD3,MTA2,H2AX,JAK2,HIST1H2BK,HMG20B,ARID1A,TRRAP,TADA3,BRMS1,PRMT5,TBL1XR1,ELP5,GATAD2B,EPC1
REAC	Chromatin organization	REAC:R-HSA-4839726	0.00016072	3.79393	273	874	17	62649	VPS72,KDM5C,MBD3,MTA2,H2AX,JAK2,HIST1H2BK,HMG20B,ARID1A,TRRAP,TADA3,BRMS1,PRMT5,TBL1XR1,ELP5,GATAD2B,EPC1
REAC	Nucleotide Excision Repair	REAC:R-HSA-5696398	0.000166453	3.77871	109	874	11	62649	SUMO3,HMGN1,CUL4B,NFRKB,COPS2,PPIE,TFPT,POLK,ISY1,POLE4,INO80E
REAC	Regulation of mitotic cell cycle	REAC:R-HSA-453276	0.000184128	3.73488	88	874	10	62649	PSMF1,PSMC2,PSMA7,PSMC3,BUB3,UBE2S,ANAPC10,ANAPC5,FZR1,PSMD4
REAC	RAC2 GTPase cycle	REAC:R-HSA-9013404	0.000184128	3.73488	88	874	10	62649	VAMP3,CYBA,CDC42EP1,NCF4,MCAM,ABI2,IQGAP1,ARHGDIA,ITGB1,ARHGAP1
REAC	APC/C-mediated degradation of cell cycle proteins	REAC:R-HSA-174143	0.000184128	3.73488	88	874	10	62649	PSMF1,PSMC2,PSMA7,PSMC3,BUB3,UBE2S,ANAPC10,ANAPC5,FZR1,PSMD4
REAC	Diseases of metabolism	REAC:R-HSA-5668914	0.000186364	3.72964	245	874	16	62649	BGN,TALDO1,GLB1,HSPG2,PNP,EXT1,CYP1B1,PRELP,OMD,MPDU1,DCN,SDC2,THSD7A,ALG13,NUS1,B3GALT6
REAC	DNA Replication Pre-Initiation	REAC:R-HSA-69002	0.000190146	3.72091	160	874	13	62649	PSMF1,PSMC2,PSMA7,PSMC3,UBE2S,ORC4,H2AX,ANAPC10,ANAPC5,FZR1,HIST1H2BK,PSMD4,POLE4
REAC	TRAF6 mediated induction of NFkB and MAP kinases upon TLR7/8 or 9 activation	REAC:R-HSA-975138	0.000204855	3.68855	89	874	10	62649	CREB1,RPS6KA5,MAP3K7,MAP2K3,TAB2,ELK1,TNIP2,VRK3,ATF1,NKIRAS2
REAC	C-type lectin receptors (CLRs)	REAC:R-HSA-5621481	0.000216193	3.66516	136	874	12	62649	PSMF1,PSMC2,PSMA7,PSMC3,PPP3CA,PRKACA,RPS6KA5,MAP3K7,MALT1,TAB2,PSMD4,ITPR1
REAC	MyD88 dependent cascade initiated on endosome	REAC:R-HSA-975155	0.000227594	3.64284	90	874	10	62649	CREB1,RPS6KA5,MAP3K7,MAP2K3,TAB2,ELK1,TNIP2,VRK3,ATF1,NKIRAS2
REAC	Hedgehog 'off' state	REAC:R-HSA-5610787	0.0002398	3.62015	113	874	11	62649	PSMF1,PSMC2,PSMA7,PSMC3,PRKACA,IFT88,TULP3,PSMD4,PRKAR1B,GPR161,IFT52
REAC	WNT5A-dependent internalization of FZD2, FZD5 and ROR2	REAC:R-HSA-5140745	0.00025114	3.60008	13	874	5	62649	AP2M1,AP2S1,CLTB,AP2A2,AP2A1
REAC	Unfolded Protein Response (UPR)	REAC:R-HSA-381119	0.000252512	3.59772	91	874	10	62649	SERP1,SHC1,KHSRP,GOSR2,TPP1,PREB,CXXC1,EXOSC4,GSK3A,SRPRB
REAC	Toll Like Receptor 7/8 (TLR7/8) Cascade	REAC:R-HSA-168181	0.000252512	3.59772	91	874	10	62649	CREB1,RPS6KA5,MAP3K7,MAP2K3,TAB2,ELK1,TNIP2,VRK3,ATF1,NKIRAS2
REAC	Interleukin-17 signaling	REAC:R-HSA-448424	0.000270875	3.56723	71	874	9	62649	CREB1,RPS6KA5,MAP3K7,MAP2K3,TAB2,ELK1,TNIP2,VRK3,ATF1
REAC	Interleukin-1 family signaling	REAC:R-HSA-446652	0.00027344	3.56314	139	874	12	62649	PSMF1,PSMC2,PSMA7,PSMC3,MAP3K3,MAP3K7,IL33,TAB2,PSMD4,PTPN18,TNIP2,NKIRAS2
REAC	Toll Like Receptor 3 (TLR3) Cascade	REAC:R-HSA-168164	0.000279782	3.55318	92	874	10	62649	CREB1,RPS6KA5,MAP3K7,MAP2K3,TAB2,ELK1,TNIP2,VRK3,ATF1,NKIRAS2
REAC	PI3K/AKT Signaling in Cancer	REAC:R-HSA-2219528	0.000279782	3.55318	92	874	10	62649	BAD,CDKN1A,RHOG,AKT2,PTEN,CREB1,FGF18,AKT3,PDGFB,GSK3A
REAC	Switching of origins to a post-replicative state	REAC:R-HSA-69052	0.000279782	3.55318	92	874	10	62649	PSMF1,PSMC2,PSMA7,PSMC3,UBE2S,ORC4,ANAPC10,ANAPC5,FZR1,PSMD4
REAC	Molecules associated with elastic fibres	REAC:R-HSA-2129379	0.000294307	3.5312	37	874	7	62649	FBLN1,EFEMP2,LTBP4,MFAP4,ITGB1,LTBP2,ITGB8
REAC	RAC3 GTPase cycle	REAC:R-HSA-9013423	0.00034214	3.4658	94	874	10	62649	VAMP3,CYBA,CDC42EP1,NCF4,MCAM,FERMT2,ABI2,ITGB1,ARHGAP1,YKT6
REAC	Toll Like Receptor 9 (TLR9) Cascade	REAC:R-HSA-168138	0.00034214	3.4658	94	874	10	62649	CREB1,RPS6KA5,MAP3K7,MAP2K3,TAB2,ELK1,TNIP2,VRK3,ATF1,NKIRAS2
REAC	CDK-mediated phosphorylation and removal of Cdc6	REAC:R-HSA-69017	0.000344447	3.46288	73	874	9	62649	PSMF1,PSMC2,PSMA7,PSMC3,UBE2S,ANAPC10,ANAPC5,FZR1,PSMD4
REAC	Cdc20:Phospho-APC/C mediated degradation of Cyclin A	REAC:R-HSA-174184	0.000344447	3.46288	73	874	9	62649	PSMF1,PSMC2,PSMA7,PSMC3,BUB3,UBE2S,ANAPC10,ANAPC5,PSMD4
REAC	Assembly of the pre-replicative complex	REAC:R-HSA-68867	0.000370521	3.43119	143	874	12	62649	PSMF1,PSMC2,PSMA7,PSMC3,UBE2S,ORC4,H2AX,ANAPC10,ANAPC5,FZR1,HIST1H2BK,PSMD4
REAC	Mitotic Anaphase	REAC:R-HSA-68882	0.000385668	3.41379	228	874	15	62649	PSMF1,PSMC2,PSMA7,PSMC3,BUB3,CHMP2B,UBE2S,ANAPC10,ANAPC5,PSMD4,CHMP6,PPP2R2A,PPP2R5E,NDE1,RANGAP1
REAC	AKT phosphorylates targets in the cytosol	REAC:R-HSA-198323	0.000386157	3.41324	14	874	5	62649	BAD,CDKN1A,AKT2,AKT3,GSK3A
REAC	Retrograde neurotrophin signalling	REAC:R-HSA-177504	0.000386157	3.41324	14	874	5	62649	AP2M1,AP2S1,DNM2,AP2A2,AP2A1
REAC	APC:Cdc20 mediated degradation of cell cycle proteins prior to satisfation of the cell cycle checkpoint	REAC:R-HSA-179419	0.000387304	3.41195	74	874	9	62649	PSMF1,PSMC2,PSMA7,PSMC3,BUB3,UBE2S,ANAPC10,ANAPC5,PSMD4
REAC	APC/C:Cdh1 mediated degradation of Cdc20 and other APC/C:Cdh1 targeted proteins in late mitosis/early G1	REAC:R-HSA-174178	0.000387304	3.41195	74	874	9	62649	PSMF1,PSMC2,PSMA7,PSMC3,UBE2S,ANAPC10,ANAPC5,FZR1,PSMD4
REAC	Signaling by Nuclear Receptors	REAC:R-HSA-9006931	0.000389621	3.40936	291	874	17	62649	PTGES3,CTSD,GNB2,GNAI2,USF2,GTF2F1,CBFB,SRF,JUND,AKT2,CREB1,H2AX,HIST1H2BK,ELK1,AKT3,TBL1XR1,CXXC5
REAC	Mitotic Metaphase and Anaphase	REAC:R-HSA-2555396	0.000407445	3.38993	229	874	15	62649	PSMF1,PSMC2,PSMA7,PSMC3,BUB3,CHMP2B,UBE2S,ANAPC10,ANAPC5,PSMD4,CHMP6,PPP2R2A,PPP2R5E,NDE1,RANGAP1
REAC	MyD88-independent TLR4 cascade	REAC:R-HSA-166166	0.000416307	3.38059	96	874	10	62649	CREB1,RPS6KA5,MAP3K7,MAP2K3,TAB2,ELK1,TNIP2,VRK3,ATF1,NKIRAS2
REAC	TRIF(TICAM1)-mediated TLR4 signaling	REAC:R-HSA-937061	0.000416307	3.38059	96	874	10	62649	CREB1,RPS6KA5,MAP3K7,MAP2K3,TAB2,ELK1,TNIP2,VRK3,ATF1,NKIRAS2
REAC	ECM proteoglycans	REAC:R-HSA-3000178	0.000434692	3.36182	75	874	9	62649	BGN,TNC,HSPG2,DCN,NCAM1,ITGB1,COL1A1,COL5A3,ASPN
REAC	TCR signaling	REAC:R-HSA-202403	0.000438337	3.35819	120	874	11	62649	PSMF1,PSMC2,PSMA7,PSMC3,PTEN,MAP3K7,MALT1,TAB2,PSMD4,NCK1,ENAH
REAC	mRNA 3'-end processing	REAC:R-HSA-72187	0.00044792	3.3488	56	874	8	62649	SRSF7,EIF4A3,CSTF1,SRSF3,CHTOP,U2AF2,FYTTD1,NUDT21
REAC	CLEC7A (Dectin-1) signaling	REAC:R-HSA-5607764	0.000458388	3.33877	97	874	10	62649	PSMF1,PSMC2,PSMA7,PSMC3,PPP3CA,MAP3K7,MALT1,TAB2,PSMD4,ITPR1
REAC	Synthesis of DNA	REAC:R-HSA-69239	0.000476137	3.32227	121	874	11	62649	PSMF1,PSMC2,PSMA7,PSMC3,UBE2S,ORC4,ANAPC10,ANAPC5,FZR1,PSMD4,POLE4
REAC	APC/C:Cdc20 mediated degradation of mitotic proteins	REAC:R-HSA-176409	0.000487004	3.31247	76	874	9	62649	PSMF1,PSMC2,PSMA7,PSMC3,BUB3,UBE2S,ANAPC10,ANAPC5,PSMD4
REAC	Nef Mediated CD8 Down-regulation	REAC:R-HSA-182218	0.000521884	3.28243	7	874	4	62649	AP2M1,AP2S1,AP2A2,AP2A1
REAC	Constitutive Signaling by AKT1 E17K in Cancer	REAC:R-HSA-5674400	0.000538828	3.26855	26	874	6	62649	BAD,CDKN1A,AKT2,CREB1,AKT3,GSK3A
REAC	Syndecan interactions	REAC:R-HSA-3000170	0.000538828	3.26855	26	874	6	62649	TNC,ACTN1,SDC2,ITGB1,COL1A1,COL5A3
REAC	Activation of APC/C and APC/C:Cdc20 mediated degradation of mitotic proteins	REAC:R-HSA-176814	0.000544662	3.26387	77	874	9	62649	PSMF1,PSMC2,PSMA7,PSMC3,BUB3,UBE2S,ANAPC10,ANAPC5,PSMD4
REAC	MHC class II antigen presentation	REAC:R-HSA-2132295	0.000560428	3.25148	123	874	11	62649	ARF1,AP2M1,CTSD,CAPZA2,AP2S1,DNM2,CTSK,AP2A2,SEC24A,DCTN4,AP2A1
REAC	Activation of BAD and translocation to mitochondria	REAC:R-HSA-111447	0.000572559	3.24218	15	874	5	62649	BAD,YWHAZ,YWHAH,AKT2,AKT3
REAC	WNT5A-dependent internalization of FZD4	REAC:R-HSA-5099900	0.000572559	3.24218	15	874	5	62649	AP2M1,AP2S1,CLTB,AP2A2,AP2A1
REAC	Non-integrin membrane-ECM interactions	REAC:R-HSA-3000171	0.00058976	3.22932	58	874	8	62649	TNC,HSPG2,ACTN1,SDC2,ITGB1,PDGFB,COL1A1,COL5A3
REAC	Toll Like Receptor TLR6:TLR2 Cascade	REAC:R-HSA-168188	0.000607693	3.21632	100	874	10	62649	CREB1,RPS6KA5,MAP3K7,MAP2K3,TAB2,ELK1,TNIP2,VRK3,ATF1,NKIRAS2
REAC	MyD88:MAL(TIRAP) cascade initiated on plasma membrane	REAC:R-HSA-166058	0.000607693	3.21632	100	874	10	62649	CREB1,RPS6KA5,MAP3K7,MAP2K3,TAB2,ELK1,TNIP2,VRK3,ATF1,NKIRAS2
REAC	UCH proteinases	REAC:R-HSA-5689603	0.000666092	3.17647	101	874	10	62649	PSMF1,PSMC2,PSMA7,PSMC3,UCHL1,FOXK2,NFRKB,PSMD4,TFPT,INO80E
REAC	Interleukin-1 signaling	REAC:R-HSA-9020702	0.000666092	3.17647	101	874	10	62649	PSMF1,PSMC2,PSMA7,PSMC3,MAP3K3,MAP3K7,TAB2,PSMD4,TNIP2,NKIRAS2
REAC	Neddylation	REAC:R-HSA-8951664	0.000694313	3.15844	239	874	15	62649	PSMF1,PSMC2,PSMA7,PSMC3,CUL4B,SOCS2,VCP,CAND1,SOCS5,COPS2,PSMD4,DCUN1D4,DDA1,COMMD10,COMMD5
REAC	Downstream signaling events of B Cell Receptor (BCR)	REAC:R-HSA-1168372	0.000754357	3.12242	80	874	9	62649	PSMF1,PSMC2,PSMA7,PSMC3,PPP3CA,MAP3K7,MALT1,FKBP1A,PSMD4
REAC	Phospholipid metabolism	REAC:R-HSA-1483257	0.000754852	3.12214	210	874	14	62649	ARF1,ARF3,PTEN,MBOAT7,CPNE1,OSBPL8,MTMR12,PTDSS2,PNPLA8,SLC44A1,SELENOI,PIP4P1,ETNK1,PLEKHA6
REAC	Toll Like Receptor TLR1:TLR2 Cascade	REAC:R-HSA-168179	0.000797704	3.09816	103	874	10	62649	CREB1,RPS6KA5,MAP3K7,MAP2K3,TAB2,ELK1,TNIP2,VRK3,ATF1,NKIRAS2
REAC	Toll Like Receptor 2 (TLR2) Cascade	REAC:R-HSA-181438	0.000797704	3.09816	103	874	10	62649	CREB1,RPS6KA5,MAP3K7,MAP2K3,TAB2,ELK1,TNIP2,VRK3,ATF1,NKIRAS2
REAC	Toll-like Receptor Cascades	REAC:R-HSA-168898	0.00081218	3.09035	154	874	12	62649	DNM2,CTSK,CREB1,RPS6KA5,MAP3K7,MAP2K3,TAB2,ELK1,TNIP2,VRK3,ATF1,NKIRAS2
REAC	Signaling by NOTCH4	REAC:R-HSA-9013694	0.000838195	3.07665	81	874	9	62649	YWHAZ,PSMF1,PSMC2,PSMA7,PSMC3,PSEN1,PSMD4,ADAM10,APH1A
REAC	Antigen processing-Cross presentation	REAC:R-HSA-1236975	0.000951385	3.02164	105	874	10	62649	PSMF1,PSMC2,PSMA7,PSMC3,VAMP3,CYBA,SEC61B,NCF4,PSMD4,SEC61A1
REAC	Toll Like Receptor 4 (TLR4) Cascade	REAC:R-HSA-166016	0.00112384	2.9493	132	874	11	62649	DNM2,CREB1,RPS6KA5,MAP3K7,MAP2K3,TAB2,ELK1,TNIP2,VRK3,ATF1,NKIRAS2
REAC	Integration of energy metabolism	REAC:R-HSA-163685	0.00113018	2.94685	107	874	10	62649	GNB2,GNAI2,SLC2A1,TALDO1,VAMP2,PRKACA,IQGAP1,ITPR1,PRKAR1B,ADIPOR1
REAC	DNA Replication	REAC:R-HSA-69306	0.00116959	2.93197	188	874	13	62649	PSMF1,PSMC2,PSMA7,PSMC3,UBE2S,ORC4,H2AX,ANAPC10,ANAPC5,FZR1,HIST1H2BK,PSMD4,POLE4
REAC	Regulation of TP53 Activity through Acetylation	REAC:R-HSA-6804758	0.00132515	2.87774	30	874	6	62649	MBD3,MTA2,AKT2,AKT3,PIP4P1,GATAD2B
REAC	Signaling by ERBB2	REAC:R-HSA-1227986	0.00137211	2.86261	46	874	7	62649	SHC1,RNF41,AKT2,AKT3,PTPN18,STUB1,RHOA
REAC	Regulation of mRNA stability by proteins that bind AU-rich elements	REAC:R-HSA-450531	0.00138869	2.8574	86	874	9	62649	YWHAZ,PSMF1,PSMC2,PSMA7,PSMC3,PSMD4,ZFP36L1,KHSRP,EXOSC4
REAC	Cellular response to chemical stress	REAC:R-HSA-9711123	0.00139259	2.85618	191	874	13	62649	PSMF1,PSMC2,PSMA7,PSMC3,TALDO1,CYBA,AKT2,NCF4,VCP,PSMD4,AKT3,CHD9,TBL1XR1
REAC	RNA Polymerase II Transcription Termination	REAC:R-HSA-73856	0.0014252	2.84612	65	874	8	62649	SRSF7,EIF4A3,CSTF1,SRSF3,CHTOP,U2AF2,FYTTD1,NUDT21
REAC	Signaling by the B Cell Receptor (BCR)	REAC:R-HSA-983705	0.00146898	2.83298	163	874	12	62649	PSMF1,PSMC2,PSMA7,PSMC3,PPP3CA,MAP3K7,MALT1,FKBP1A,PSMD4,NCK1,ITPR1,ORAI2
REAC	Interleukin-12 signaling	REAC:R-HSA-9020591	0.00159285	2.79783	47	874	7	62649	ARF1,RAP1B,TALDO1,AIP,JAK2,STAT4,MIF
REAC	Nuclear signaling by ERBB4	REAC:R-HSA-1251985	0.00162378	2.78947	31	874	6	62649	PSEN1,TAB2,MXD4,ADAM17,APH1A,ADAP1
REAC	Collagen biosynthesis and modifying enzymes	REAC:R-HSA-1650814	0.00179708	2.74543	67	874	8	62649	PPIB,SERPINH1,COL8A1,COL1A1,COLGALT1,COL5A3,COL8A2,CRTAP
REAC	Translation	REAC:R-HSA-72766	0.00183325	2.73678	292	874	16	62649	SSR2,RPL13A,EIF1AX,TRAM1,SEC61B,MRPS12,RPN2,EIF4A1,RPL28,RPL18,RPL3,FARSA,EIF4EBP1,SEC61A1,SRPRB,MRPL54
REAC	Collagen formation	REAC:R-HSA-1474290	0.00184947	2.73295	89	874	9	62649	PPIB,LOXL2,SERPINH1,COL8A1,COL1A1,COLGALT1,COL5A3,COL8A2,CRTAP
REAC	SRP-dependent cotranslational protein targeting to membrane	REAC:R-HSA-1799339	0.00185287	2.73216	113	874	10	62649	SSR2,RPL13A,TRAM1,SEC61B,RPN2,RPL28,RPL18,RPL3,SEC61A1,SRPRB
REAC	APC/C:Cdc20 mediated degradation of Securin	REAC:R-HSA-174154	0.00201189	2.6964	68	874	8	62649	PSMF1,PSMC2,PSMA7,PSMC3,UBE2S,ANAPC10,ANAPC5,PSMD4
REAC	Opioid Signalling	REAC:R-HSA-111885	0.00202968	2.69257	90	874	9	62649	PPP1CA,GNB2,GNAI2,PPP3CA,PRKACA,CREB1,PDE1A,ITPR1,PRKAR1B
REAC	Insertion of tail-anchored proteins into the endoplasmic reticulum membrane	REAC:R-HSA-9609523	0.00211664	2.67435	19	874	5	62649	SERP1,VAMP2,SEC61B,STX5,UBL4A
REAC	TCF dependent signaling in response to WNT	REAC:R-HSA-201681	0.00240084	2.61964	232	874	14	62649	YWHAZ,PSMF1,PSMC2,PSMA7,PSMC3,SOX9,AKT2,H2AX,HIST1H2BK,PSMD4,TRRAP,RNF146,PPP2R5E,XIAP
REAC	RHOB GTPase cycle	REAC:R-HSA-9013026	0.0025072	2.60081	70	874	8	62649	VAMP3,FLOT2,FLOT1,MCAM,ROCK2,ARHGAP1,RHOB,CAVIN1
REAC	Cilium Assembly	REAC:R-HSA-5617833	0.00256671	2.59062	202	874	13	62649	PRKACA,CEP57,RAB11FIP3,CCP110,IFT88,EXOC3,IFT52,TMEM216,DYNC2I2,EXOC5,ARL13B,NDE1,FBF1
REAC	Nef-mediates down modulation of cell surface receptors by recruiting them to clathrin adapters	REAC:R-HSA-164938	0.00278971	2.55444	20	874	5	62649	ARF1,AP2M1,AP2S1,AP2A2,AP2A1
REAC	Defective B3GALT6 causes EDSP2 and SEMDJL1	REAC:R-HSA-4420332	0.00278971	2.55444	20	874	5	62649	BGN,HSPG2,DCN,SDC2,B3GALT6
REAC	Regulation of RUNX2 expression and activity	REAC:R-HSA-8939902	0.00279117	2.55421	71	874	8	62649	PSMF1,PSMC2,PSMA7,PSMC3,CBFB,PSMD4,NR3C1,STUB1
REAC	Transcriptional regulation by RUNX1	REAC:R-HSA-8878171	0.00291853	2.53484	236	874	14	62649	PSMF1,PSMC2,PSMA7,PSMC3,CBFB,CTSK,H2AX,CBX4,HIST1H2BK,PSMD4,ARID1A,TCF3,PCGF5,HIPK2
REAC	trans-Golgi Network Vesicle Budding	REAC:R-HSA-199992	0.00310185	2.50838	72	874	8	62649	ARF1,RAB5C,VAMP2,DNM2,GAK,CLTB,NECAP1,PICALM
REAC	RHOBTB GTPase Cycle	REAC:R-HSA-9706574	0.00341369	2.46678	35	874	6	62649	TWF1,ACTN1,COPS2,ROCK2,HNRNPC,DBN1
REAC	Downstream TCR signaling	REAC:R-HSA-202424	0.00409624	2.38761	98	874	9	62649	PSMF1,PSMC2,PSMA7,PSMC3,PTEN,MAP3K7,MALT1,TAB2,PSMD4
REAC	Signaling by ERBB4	REAC:R-HSA-1236394	0.00412159	2.38493	54	874	7	62649	SHC1,PSEN1,TAB2,MXD4,ADAM17,APH1A,ADAP1
REAC	Intrinsic Pathway for Apoptosis	REAC:R-HSA-109606	0.00412159	2.38493	54	874	7	62649	BAD,YWHAZ,YWHAH,AKT2,AKT3,DIABLO,XIAP
REAC	Golgi Associated Vesicle Biogenesis	REAC:R-HSA-432722	0.00412159	2.38493	54	874	7	62649	ARF1,RAB5C,VAMP2,DNM2,GAK,NECAP1,PICALM
REAC	Heparan sulfate/heparin (HS-GAG) metabolism	REAC:R-HSA-1638091	0.00466598	2.33106	55	874	7	62649	BGN,GLB1,HSPG2,EXT1,DCN,SDC2,B3GALT6
REAC	NOTCH4 Activation and Transmission of Signal to the Nucleus	REAC:R-HSA-9013700	0.004706	2.32735	11	874	4	62649	YWHAZ,PSEN1,ADAM10,APH1A
REAC	KEAP1-NFE2L2 pathway	REAC:R-HSA-9755511	0.00523793	2.28084	101	874	9	62649	PSMF1,PSMC2,PSMA7,PSMC3,TALDO1,AKT2,VCP,PSMD4,AKT3
REAC	Cell-Cell communication	REAC:R-HSA-1500931	0.00524059	2.28062	127	874	10	62649	SPTBN1,PTK2B,ACTN1,FERMT2,PRKCI,IQGAP1,NCK1,ITGB1,F11R,CD47
REAC	Deadenylation-dependent mRNA decay	REAC:R-HSA-429914	0.00526856	2.27831	56	874	7	62649	EIF4A3,CNOT8,LSM2,EIF4A1,CNOT7,EXOSC4,PATL1
REAC	Gene and protein expression by JAK-STAT signaling after Interleukin-12 stimulation	REAC:R-HSA-8950505	0.00560308	2.25157	38	874	6	62649	ARF1,RAP1B,TALDO1,AIP,STAT4,MIF
REAC	Protein ubiquitination	REAC:R-HSA-8852135	0.00564619	2.24824	78	874	8	62649	UBE2S,PEX14,VCP,UBE2G2,HIST1H2BK,PEX2,UBE2Z,UBE2Q2
REAC	Regulation of insulin secretion	REAC:R-HSA-422356	0.00564619	2.24824	78	874	8	62649	GNB2,GNAI2,SLC2A1,VAMP2,PRKACA,IQGAP1,ITPR1,PRKAR1B
REAC	Interleukin-12 family signaling	REAC:R-HSA-447115	0.0059341	2.22665	57	874	7	62649	ARF1,RAP1B,TALDO1,AIP,JAK2,STAT4,MIF
REAC	Translation of Structural Proteins	REAC:R-HSA-9694635	0.0059341	2.22665	57	874	7	62649	MGAT1,RPN2,SRPK2,GOLGA7,ZDHHC3,ST6GALNAC4,GSK3A
REAC	Late SARS-CoV-2 Infection Events	REAC:R-HSA-9772573	0.0059341	2.22665	57	874	7	62649	MGAT1,RPN2,SRPK2,GOLGA7,ZDHHC3,ST6GALNAC4,GSK3A
REAC	Separation of Sister Chromatids	REAC:R-HSA-2467813	0.00628034	2.20202	188	874	12	62649	PSMF1,PSMC2,PSMA7,PSMC3,BUB3,UBE2S,ANAPC10,ANAPC5,PSMD4,PPP2R5E,NDE1,RANGAP1
REAC	Ovarian tumor domain proteases	REAC:R-HSA-5689896	0.0065438	2.18417	39	874	6	62649	OTUB1,PTEN,VCP,OTUD3,TNIP2,RHOA
REAC	Cell surface interactions at the vascular wall	REAC:R-HSA-202733	0.00697987	2.15615	190	874	12	62649	SHC1,SLC16A3,CD44,SELP,PROS1,SDC2,ITGB1,COL1A1,MIF,F11R,CD99L2,CD47
REAC	SARS-CoV-2 targets host intracellular signalling and regulatory pathways	REAC:R-HSA-9755779	0.00698082	2.15609	12	874	4	62649	YWHAZ,YWHAH,AKT2,AKT3
REAC	Regulation of TP53 Activity	REAC:R-HSA-5633007	0.00708348	2.14975	160	874	11	62649	MBD3,MTA2,AKT2,AKT3,PRMT5,TAF9B,PIP4P1,GATAD2B,TTC5,HIPK2,TAF2
REAC	Estrogen-dependent nuclear events downstream of ESR-membrane signaling	REAC:R-HSA-9634638	0.00730224	2.13654	24	874	5	62649	SRF,AKT2,CREB1,ELK1,AKT3
REAC	Interferon Signaling	REAC:R-HSA-913531	0.00774641	2.1109	192	874	12	62649	EIF4A3,IFITM2,ARIH1,CD44,TRIM3,JAK2,PTAFR,EIF4A1,NCAM1,IP6K2,TRIM8,TRIM35
REAC	SCF(Skp2)-mediated degradation of p27/p21	REAC:R-HSA-187577	0.00836022	2.07778	60	874	7	62649	PSMF1,PSMC2,PSMA7,PSMC3,CKS1B,CDKN1A,PSMD4
REAC	Muscle contraction	REAC:R-HSA-397014	0.00903364	2.04414	195	874	12	62649	CALD1,PRKACA,SORBS3,SCN10A,ITPR1,ORAI2,FGF14,TRDN,GUCY1A2,HIPK2,SLC8A1,GATA4
REAC	Cellular Senescence	REAC:R-HSA-2559583	0.00903364	2.04414	195	874	12	62649	CDKN1A,UBE2S,ERF,H2AX,HMGA1,CBX4,MAP2K3,ANAPC10,ANAPC5,FZR1,HIST1H2BK,TINF2
REAC	Defective CFTR causes cystic fibrosis	REAC:R-HSA-5678895	0.00933074	2.03008	61	874	7	62649	PSMF1,PSMC2,PSMA7,PSMC3,VCP,PSMD4,RNF185
REAC	RHO GTPases Activate Formins	REAC:R-HSA-5663220	0.0095222	2.02126	136	874	10	62649	PFN1,BUB3,SRF,ITGB1,RHOD,PPP2R5E,NDE1,RANGAP1,RHOB,RHOA
REAC	Global Genome Nucleotide Excision Repair (GG-NER)	REAC:R-HSA-5696399	0.00975548	2.01075	84	874	8	62649	SUMO3,CUL4B,NFRKB,COPS2,TFPT,POLK,POLE4,INO80E
REAC	Golgi Cisternae Pericentriolar Stack Reorganization	REAC:R-HSA-162658	0.00997178	2.00123	13	874	4	62649	GOLGA2,RAB2A,GORASP2,RAB1A
REAC	RHOF GTPase cycle	REAC:R-HSA-9035034	0.010154	1.99336	42	874	6	62649	VAMP3,ADD3,ACTN1,MCAM,TOR1AIP1,ARHGAP1
REAC	G2/M Checkpoints	REAC:R-HSA-69481	0.0105494	1.97677	167	874	11	62649	YWHAZ,YWHAH,PSMF1,PSMC2,PSMA7,PSMC3,ORC4,H2AX,HIST1H2BK,PSMD4,WEE1
REAC	The role of Nef in HIV-1 replication and disease pathogenesis	REAC:R-HSA-164952	0.011043	1.95691	26	874	5	62649	ARF1,AP2M1,AP2S1,AP2A2,AP2A1
REAC	A tetrasaccharide linker sequence is required for GAG synthesis	REAC:R-HSA-1971475	0.011043	1.95691	26	874	5	62649	BGN,HSPG2,DCN,SDC2,B3GALT6
REAC	Sphingolipid metabolism	REAC:R-HSA-428157	0.0115869	1.93603	86	874	8	62649	GLB1,GBA,CERK,SGPP1,CERS2,PRKD3,CERS5,B4GALNT1
REAC	TBC/RABGAPs	REAC:R-HSA-8854214	0.0133441	1.87471	44	874	6	62649	RAB5C,ARF6,TBC1D17,TBC1D10B,RAB33B,RAB8B
REAC	Downregulation of ERBB2 signaling	REAC:R-HSA-8863795	0.0133971	1.87299	27	874	5	62649	RNF41,AKT2,AKT3,PTPN18,STUB1
REAC	Hedgehog ligand biogenesis	REAC:R-HSA-5358346	0.0141889	1.84805	65	874	7	62649	PSMF1,PSMC2,PSMA7,PSMC3,VCP,PSMD4,ADAM17
REAC	Peptide hormone metabolism	REAC:R-HSA-2980736	0.0161203	1.79263	90	874	8	62649	CTSD,CPE,VAMP2,IGF1,EXOC3,EXOC5,INHBA,GATA4
REAC	ER-Phagosome pathway	REAC:R-HSA-1236974	0.0161203	1.79263	90	874	8	62649	PSMF1,PSMC2,PSMA7,PSMC3,VAMP3,SEC61B,PSMD4,SEC61A1
REAC	Circadian Clock	REAC:R-HSA-400253	0.0173022	1.7619	67	874	7	62649	PPP1CA,NFIL3,CREB1,NR3C1,CHD9,TBL1XR1,CRTC2
REAC	Regulation of RAS by GAPs	REAC:R-HSA-5658442	0.0173022	1.7619	67	874	7	62649	PSMF1,PSMC2,PSMA7,PSMC3,PSMD4,DAB2IP,SPRED1
REAC	Activation of NF-kappaB in B cells	REAC:R-HSA-1169091	0.0173022	1.7619	67	874	7	62649	PSMF1,PSMC2,PSMA7,PSMC3,MAP3K7,MALT1,PSMD4
REAC	Interleukin-3, Interleukin-5 and GM-CSF signaling	REAC:R-HSA-512988	0.01959	1.70797	47	874	6	62649	YWHAZ,SHC1,CRK,PRKACA,JAK2,STAT5B
REAC	Transcriptional regulation by RUNX3	REAC:R-HSA-8878159	0.0220464	1.65666	94	874	8	62649	PSMF1,PSMC2,PSMA7,PSMC3,CDKN1A,CBFB,PSMD4,TEAD2
REAC	DNA Damage Bypass	REAC:R-HSA-73893	0.0221254	1.65511	48	874	6	62649	CUL4B,VCP,RCHY1,MAD2L2,POLK,POLE4
REAC	Activation of BH3-only proteins	REAC:R-HSA-114452	0.0228442	1.64122	30	874	5	62649	BAD,YWHAZ,YWHAH,AKT2,AKT3
REAC	TNFR1-induced NFkappaB signaling pathway	REAC:R-HSA-5357956	0.0228442	1.64122	30	874	5	62649	MAP3K7,TNFRSF1A,TAB2,USP21,XIAP
REAC	Major pathway of rRNA processing in the nucleolus and cytosol	REAC:R-HSA-6791226	0.0231646	1.63517	182	874	11	62649	RPL13A,PNO1,ISG20L2,RPL28,RPL18,SENP3,RPL3,RPP25,IMP3,EXOSC4,NOL6
REAC	VLDLR internalisation and degradation	REAC:R-HSA-8866427	0.0245499	1.60995	16	874	4	62649	AP2M1,AP2S1,AP2A2,AP2A1
REAC	Retrograde transport at the Trans-Golgi-Network	REAC:R-HSA-6811440	0.0249163	1.60352	49	874	6	62649	VAMP3,ARFIP2,SYS1,NAPG,RIC1,COG8
REAC	Chondroitin sulfate/dermatan sulfate metabolism	REAC:R-HSA-1793185	0.0249163	1.60352	49	874	6	62649	BGN,HSPG2,DCN,SDC2,DSEL,B3GALT6
REAC	Transport of Mature mRNA derived from an Intron-Containing Transcript	REAC:R-HSA-159236	0.0252151	1.59834	71	874	7	62649	SRSF7,EIF4A3,SRSF3,CHTOP,U2AF2,NXT1,FYTTD1
REAC	MAPK targets/ Nuclear events mediated by MAP kinases	REAC:R-HSA-450282	0.0269251	1.56984	31	874	5	62649	CREB1,RPS6KA5,ELK1,VRK3,ATF1
REAC	p75 NTR receptor-mediated signalling	REAC:R-HSA-193704	0.0275944	1.55918	97	874	8	62649	BAD,PSEN1,PRKCI,ARHGDIA,ADAM17,APH1A,RTN4R,RHOA
REAC	Extra-nuclear estrogen signaling	REAC:R-HSA-9009391	0.0301585	1.52059	73	874	7	62649	GNB2,GNAI2,SRF,AKT2,CREB1,ELK1,AKT3
REAC	Regulation of ornithine decarboxylase (ODC)	REAC:R-HSA-350562	0.0313396	1.50391	51	874	6	62649	PSMF1,PSMC2,PSMA7,PSMC3,AZIN1,PSMD4
REAC	Negative regulation of the PI3K/AKT network	REAC:R-HSA-199418	0.0319014	1.49619	99	874	8	62649	RHOG,AKT2,PTEN,FGF18,IL33,AKT3,PDGFB,PPP2R5E
REAC	Cardiac conduction	REAC:R-HSA-5576891	0.0322514	1.49145	127	874	9	62649	PRKACA,SCN10A,ITPR1,ORAI2,FGF14,TRDN,HIPK2,SLC8A1,GATA4
REAC	Sensory processing of sound	REAC:R-HSA-9659379	0.0329112	1.48266	74	874	7	62649	SPTBN1,CAPZA2,VAMP2,TWF1,EPS8,RDX,GSN
REAC	TNFR2 non-canonical NF-kB pathway	REAC:R-HSA-5668541	0.0342554	1.46527	100	874	8	62649	PSMF1,PSMC2,PSMA7,PSMC3,TNFRSF11B,TNFRSF1A,PSMD4,TNFRSF12A
REAC	SARS-CoV-1 Infection	REAC:R-HSA-9678108	0.0350114	1.45579	52	874	6	62649	MGAT1,CHMP2B,VCP,CHMP6,ST6GALNAC4,GSK3A
REAC	Regulation of TNFR1 signaling	REAC:R-HSA-5357905	0.0367527	1.43471	33	874	5	62649	TAX1BP1,TNFRSF1A,SPPL2A,USP21,XIAP
REAC	RUNX2 regulates genes involved in cell migration	REAC:R-HSA-8941332	0.0372227	1.42919	7	874	3	62649	CBFB,AKT2,AKT3
REAC	CREB phosphorylation	REAC:R-HSA-199920	0.0372227	1.42919	7	874	3	62649	CREB1,RPS6KA5,ATF1
REAC	rRNA processing in the nucleus and cytosol	REAC:R-HSA-8868773	0.0374228	1.42686	192	874	11	62649	RPL13A,PNO1,ISG20L2,RPL28,RPL18,SENP3,RPL3,RPP25,IMP3,EXOSC4,NOL6
REAC	RUNX1 regulates transcription of genes involved in differentiation of HSCs	REAC:R-HSA-8939236	0.0386131	1.41327	130	874	9	62649	PSMF1,PSMC2,PSMA7,PSMC3,CBFB,H2AX,HIST1H2BK,PSMD4,TCF3
REAC	Negative regulation of NOTCH4 signaling	REAC:R-HSA-9604323	0.0390174	1.40874	53	874	6	62649	YWHAZ,PSMF1,PSMC2,PSMA7,PSMC3,PSMD4
REAC	Signaling by MET	REAC:R-HSA-6806834	0.0390317	1.40858	76	874	7	62649	RAP1B,CRK,ARF6,ITGB1,COL1A1,COL5A3,STAM2
REAC	Transcription-Coupled Nucleotide Excision Repair (TC-NER)	REAC:R-HSA-6781827	0.0424219	1.37241	77	874	7	62649	HMGN1,CUL4B,COPS2,PPIE,POLK,ISY1,POLE4
REAC	Early SARS-CoV-2 Infection Events	REAC:R-HSA-9772572	0.0425959	1.37063	34	874	5	62649	HSPG2,CHMP2B,VCP,SDC2,CHMP6
REAC	Keratan sulfate/keratin metabolism	REAC:R-HSA-1638074	0.0425959	1.37063	34	874	5	62649	GLB1,PRELP,OMD,B4GALT5,B3GNT2
REAC	Regulation of RUNX3 expression and activity	REAC:R-HSA-8941858	0.0433793	1.36272	54	874	6	62649	PSMF1,PSMC2,PSMA7,PSMC3,CBFB,PSMD4
REAC	G-protein mediated events	REAC:R-HSA-112040	0.0433793	1.36272	54	874	6	62649	GNAI2,PRKACA,CREB1,PDE1A,ITPR1,PRKAR1B
REAC	Signaling by PDGF	REAC:R-HSA-186797	0.0433793	1.36272	54	874	6	62649	CRK,NCK1,STAT5B,PDGFB,COL5A3,PDGFD
REAC	ABC transporter disorders	REAC:R-HSA-5619084	0.0460477	1.33679	78	874	7	62649	PSMF1,PSMC2,PSMA7,PSMC3,VCP,PSMD4,RNF185
REAC	Leishmania infection	REAC:R-HSA-9658195	0.046559	1.332	304	874	14	62649	GNB2,GNAI2,CRK,PRKACA,CYBA,CREB1,CALCRL,ARPC2,ABI2,NCK1,ITPR1,PRKAR1B,ADAM17,ARPC4
REAC	Regulated Necrosis	REAC:R-HSA-5218859	0.0481197	1.31768	55	874	6	62649	FLOT2,CHMP2B,FLOT1,CHMP6,STUB1,XIAP
REAC	SCF-beta-TrCP mediated degradation of Emi1	REAC:R-HSA-174113	0.0481197	1.31768	55	874	6	62649	PSMF1,PSMC2,PSMA7,PSMC3,FZR1,PSMD4
REAC	Degradation of AXIN	REAC:R-HSA-4641257	0.0481197	1.31768	55	874	6	62649	PSMF1,PSMC2,PSMA7,PSMC3,PSMD4,RNF146
REAC	GPVI-mediated activation cascade	REAC:R-HSA-114604	0.0491262	1.30869	35	874	5	62649	RHOG,COL1A1,PDPN,RHOB,RHOA
P-values were determined by g:GOSt of g:Profiler with Fisher's one-tailed test. Multiple testing correction was performed with the G:SCS algorithm of g:GOSt.

## Sheet: Supplementary_Table_1 (Part-3)
Supplementary_Table_1 (Part-3). Overrepresentation analysis of genes with positive correlation with BBLN in TOF patient hearts and up-regulation in right ventricles of Tg-BBLN mouse hearts
Part-3: All genes with positive correlation with BBLN in TOF patient hearts and up-regulation in right ventricles of Tg-BBLN mouse hearts
> query_1 (874)
ENSG00000157227 (MMP14)
ENSG00000002330 (BAD)
ENSG00000057608 (GDI2)
ENSG00000143761 (ARF1)
ENSG00000117410 (ATP6V0B)
ENSG00000161203 (AP2M1)
ENSG00000159176 (CSRP1)
ENSG00000131236 (CAP1)
ENSG00000110958 (PTGES3)
ENSG00000108518 (PFN1)
ENSG00000164924 (YWHAZ)
ENSG00000104805 (NUCB1)
ENSG00000163479 (SSR2)
ENSG00000115306 (SPTBN1)
ENSG00000142541 (RPL13A)
ENSG00000135387 (CAPRIN1)
ENSG00000134287 (ARF3)
ENSG00000184900 (SUMO3)
ENSG00000014216 (CAPN1)
ENSG00000117984 (CTSD)
ENSG00000187514 (PTMA)
ENSG00000162734 (PEA15)
ENSG00000127314 (RAP1B)
ENSG00000172531 (PPP1CA)
ENSG00000172354 (GNB2)
ENSG00000158710 (TAGLN2)
ENSG00000105438 (KDELR1)
ENSG00000205581 (HMGN1)
ENSG00000166794 (PPIB)
ENSG00000120742 (SERP1)
ENSG00000106052 (TAX1BP1)
ENSG00000205339 (IPO7)
ENSG00000136026 (CKAP4)
ENSG00000010278 (CD9)
ENSG00000173674 (EIF1AX)
ENSG00000128245 (YWHAH)
ENSG00000114353 (GNAI2)
ENSG00000125818 (PSMF1)
ENSG00000177733 (HNRNPA0)
ENSG00000161057 (PSMC2)
ENSG00000100097 (LGALS1)
ENSG00000101182 (PSMA7)
ENSG00000109472 (CPE)
ENSG00000131446 (MGAT1)
ENSG00000115875 (SRSF7)
ENSG00000108774 (RAB5C)
ENSG00000159388 (BTG2)
ENSG00000198898 (CAPZA2)
ENSG00000167770 (OTUB1)
ENSG00000117394 (SLC2A1)
ENSG00000182492 (BGN)
ENSG00000165916 (PSMC3)
ENSG00000114978 (MOB1A)
ENSG00000141543 (EIF4A3)
ENSG00000131171 (SH3BGRL)
ENSG00000185201 (IFITM2)
ENSG00000049245 (VAMP3)
ENSG00000132589 (FLOT2)
ENSG00000129083 (COPB1)
ENSG00000101439 (CST3)
ENSG00000110108 (TMEM109)
ENSG00000154277 (UCHL1)
ENSG00000067167 (TRAM1)
ENSG00000154473 (BUB3)
ENSG00000177156 (TALDO1)
ENSG00000160691 (SHC1)
ENSG00000196235 (SUPT5H)
ENSG00000117906 (RCN2)
ENSG00000141753 (IGFBP4)
ENSG00000004059 (ARF5)
ENSG00000022267 (FHL1)
ENSG00000220205 (VAMP2)
ENSG00000170266 (GLB1)
ENSG00000122786 (CALD1)
ENSG00000158747 (NBL1)
ENSG00000186480 (INSIG1)
ENSG00000103018 (CYB5B)
ENSG00000041982 (TNC)
ENSG00000142798 (HSPG2)
ENSG00000102265 (TIMP1)
ENSG00000101557 (USP14)
ENSG00000198805 (PNP)
ENSG00000151239 (TWF1)
ENSG00000148700 (ADD3)
ENSG00000155096 (AZIN1)
ENSG00000110711 (AIP)
ENSG00000077942 (FBLN1)
ENSG00000124831 (LRRFIP1)
ENSG00000197965 (MPZL1)
ENSG00000166233 (ARIH1)
ENSG00000173207 (CKS1B)
ENSG00000112237 (CCNC)
ENSG00000181852 (RNF41)
ENSG00000182197 (EXT1)
ENSG00000198792 (TMEM184B)
ENSG00000102931 (ARL2BP)
ENSG00000132254 (ARFIP2)
ENSG00000042753 (AP2S1)
ENSG00000015171 (ZMYND11)
ENSG00000105698 (USF2)
ENSG00000155508 (CNOT8)
ENSG00000136451 (VEZF1)
ENSG00000101138 (CSTF1)
ENSG00000050165 (DKK3)
ENSG00000158290 (CUL4B)
ENSG00000167193 (CRK)
ENSG00000079805 (DNM2)
ENSG00000163159 (VPS72)
ENSG00000143756 (FBXO28)
ENSG00000178950 (GAK)
ENSG00000124762 (CDKN1A)
ENSG00000111341 (MGP)
ENSG00000125651 (GTF2F1)
ENSG00000067955 (CBFB)
ENSG00000126012 (KDM5C)
ENSG00000070814 (TCOF1)
ENSG00000112658 (SRF)
ENSG00000138061 (CYP1B1)
ENSG00000143387 (CTSK)
ENSG00000138814 (PPP3CA)
ENSG00000071655 (MBD3)
ENSG00000158796 (DEDD)
ENSG00000057663 (ATG5)
ENSG00000083937 (CHMP2B)
ENSG00000150938 (CRIM1)
ENSG00000155304 (HSPA13)
ENSG00000213465 (ARL2)
ENSG00000104660 (LEPROTL1)
ENSG00000151491 (EPS8)
ENSG00000108963 (DPH1)
ENSG00000144048 (DUSP11)
ENSG00000135269 (TES)
ENSG00000078596 (ITM2A)
ENSG00000108106 (UBE2S)
ENSG00000072062 (PRKACA)
ENSG00000095059 (DHPS)
ENSG00000141759 (TXNL4A)
ENSG00000141526 (SLC16A3)
ENSG00000204304 (PBX2)
ENSG00000112081 (SRSF3)
ENSG00000112511 (PHF1)
ENSG00000125398 (SOX9)
ENSG00000198951 (NAGA)
ENSG00000134013 (LOXL2)
ENSG00000051523 (CYBA)
ENSG00000141568 (FOXK2)
ENSG00000182578 (CSF1R)
ENSG00000120899 (PTK2B)
ENSG00000106803 (SEC61B)
ENSG00000146457 (WTAP)
ENSG00000177105 (RHOG)
ENSG00000135452 (TSPAN31)
ENSG00000077238 (IL4R)
ENSG00000172466 (ZNF24)
ENSG00000071859 (FAM50A)
ENSG00000114383 (TUSC2)
ENSG00000160049 (DFFA)
ENSG00000095739 (BAMBI)
ENSG00000165527 (ARF6)
ENSG00000162236 (STX5)
ENSG00000115947 (ORC4)
ENSG00000120833 (SOCS2)
ENSG00000114115 (RBP1)
ENSG00000094975 (SUCO)
ENSG00000051620 (HEBP2)
ENSG00000178307 (TMEM11)
ENSG00000149480 (MTA2)
ENSG00000146242 (TPBG)
ENSG00000166037 (CEP57)
ENSG00000142655 (PEX14)
ENSG00000198909 (MAP3K3)
ENSG00000165030 (NFIL3)
ENSG00000070404 (FSTL3)
ENSG00000115946 (PNO1)
ENSG00000105722 (ERF)
ENSG00000139546 (TARBP2)
ENSG00000104907 (TRMT1)
ENSG00000004961 (HCCS)
ENSG00000130522 (JUND)
ENSG00000105221 (AKT2)
ENSG00000167779 (IGFBP6)
ENSG00000205403 (CFI)
ENSG00000099864 (PALM)
ENSG00000090565 (RAB11FIP3)
ENSG00000185129 (PURA)
ENSG00000172465 (TCEAL1)
ENSG00000171862 (PTEN)
ENSG00000102805 (CLN5)
ENSG00000204344 (STK19)
ENSG00000196428 (TSC22D2)
ENSG00000132952 (USPL1)
ENSG00000118508 (RAB32)
ENSG00000188783 (PRELP)
ENSG00000177853 (ZNF518A)
ENSG00000118260 (CREB1)
ENSG00000128626 (MRPS12)
ENSG00000105248 (YJU2)
ENSG00000167110 (GOLGA2)
ENSG00000241839 (PLEKHO2)
ENSG00000183155 (RABIF)
ENSG00000026508 (CD44)
ENSG00000204856 (FAM216A)
ENSG00000100532 (CGRRF1)
ENSG00000162302 (RPS6KA4)
ENSG00000100784 (RPS6KA5)
ENSG00000103540 (CCP110)
ENSG00000128283 (CDC42EP1)
ENSG00000032742 (IFT88)
ENSG00000108091 (CCDC6)
ENSG00000126860 (EVI2A)
ENSG00000110171 (TRIM3)
ENSG00000122122 (SASH3)
ENSG00000164761 (TNFRSF11B)
ENSG00000130119 (GNL3L)
ENSG00000110002 (VWA5A)
ENSG00000185811 (IKZF1)
ENSG00000100365 (NCF4)
ENSG00000018510 (AGPS)
ENSG00000188486 (H2AX)
ENSG00000125505 (MBOAT7)
ENSG00000107890 (ANKRD26)
ENSG00000096968 (JAK2)
ENSG00000078246 (TULP3)
ENSG00000127083 (OMD)
ENSG00000123610 (TNFAIP6)
ENSG00000174175 (SELP)
ENSG00000167232 (ZNF91)
ENSG00000137309 (HMGA1)
ENSG00000138378 (STAT4)
ENSG00000175416 (CLTB)
ENSG00000064989 (CALCRL)
ENSG00000141582 (CBX4)
ENSG00000120937 (NPPB)
ENSG00000135341 (MAP3K7)
ENSG00000214078 (CPNE1)
ENSG00000170322 (NFRKB)
ENSG00000156427 (FGF18)
ENSG00000130707 (ASS1)
ENSG00000197971 (MBP)
ENSG00000067182 (TNFRSF1A)
ENSG00000034152 (MAP2K3)
ENSG00000149257 (SERPINH1)
ENSG00000133243 (BTBD2)
ENSG00000101695 (RNF125)
ENSG00000005238 (FAM214B)
ENSG00000080815 (PSEN1)
ENSG00000120896 (SORBS3)
ENSG00000184500 (PROS1)
ENSG00000164162 (ANAPC10)
ENSG00000167118 (URM1)
ENSG00000143319 (ISG20L2)
ENSG00000124212 (PTGIS)
ENSG00000122674 (CCZ1)
ENSG00000115252 (PDE1A)
ENSG00000133818 (RRAS2)
ENSG00000185313 (SCN10A)
ENSG00000072110 (ACTN1)
ENSG00000165280 (VCP)
ENSG00000213719 (CLIC1)
ENSG00000255302 (EID1)
ENSG00000163466 (ARPC2)
ENSG00000122218 (COPA)
ENSG00000118705 (RPN2)
ENSG00000147140 (NONO)
ENSG00000131051 (RBM39)
ENSG00000089053 (ANAPC5)
ENSG00000104388 (RAB2A)
ENSG00000137312 (FLOT1)
ENSG00000120885 (CLU)
ENSG00000166557 (TMED3)
ENSG00000111530 (CAND1)
ENSG00000138757 (G3BP2)
ENSG00000115806 (GORASP2)
ENSG00000117419 (ERI3)
ENSG00000175224 (ATG13)
ENSG00000110047 (EHD1)
ENSG00000184787 (UBE2G2)
ENSG00000096401 (CDC5L)
ENSG00000076706 (MCAM)
ENSG00000177628 (GBA)
ENSG00000132471 (WBP2)
ENSG00000136875 (PRPF4)
ENSG00000008283 (CYB561)
ENSG00000132718 (SYT11)
ENSG00000129255 (MPDU1)
ENSG00000073712 (FERMT2)
ENSG00000138386 (NAB1)
ENSG00000172201 (ID4)
ENSG00000089818 (NECAP1)
ENSG00000143333 (RGS16)
ENSG00000125952 (MAX)
ENSG00000172638 (EFEMP2)
ENSG00000152944 (MED21)
ENSG00000124067 (SLC12A4)
ENSG00000134970 (TMED7)
ENSG00000105325 (FZR1)
ENSG00000162300 (ZFPL1)
ENSG00000204392 (LSM2)
ENSG00000135632 (SMYD5)
ENSG00000017427 (IGF1)
ENSG00000174059 (CD34)
ENSG00000171150 (SOCS5)
ENSG00000105323 (HNRNPUL1)
ENSG00000163558 (PRKCI)
ENSG00000197903 (H2BC12)
ENSG00000137033 (IL33)
ENSG00000166200 (COPS2)
ENSG00000138443 (ABI2)
ENSG00000179950 (PUF60)
ENSG00000160679 (CHTOP)
ENSG00000119725 (ZNF410)
ENSG00000185379 (RAD51D)
ENSG00000248487 (ABHD14A)
ENSG00000172175 (MALT1)
ENSG00000143479 (DYRK3)
ENSG00000082212 (ME2)
ENSG00000088832 (FKBP1A)
ENSG00000055208 (TAB2)
ENSG00000164751 (PEX2)
ENSG00000126767 (ELK1)
ENSG00000159352 (PSMD4)
ENSG00000084072 (PPIE)
ENSG00000072210 (ALDH3A2)
ENSG00000186141 (POLR3C)
ENSG00000105135 (ILVBL)
ENSG00000090006 (LTBP4)
ENSG00000064961 (HMG20B)
ENSG00000105472 (CLEC11A)
ENSG00000079332 (SAR1A)
ENSG00000140575 (IQGAP1)
ENSG00000130821 (SLC6A8)
ENSG00000114209 (PDCD10)
ENSG00000077782 (FGFR1)
ENSG00000198959 (TGM2)
ENSG00000158092 (NCK1)
ENSG00000143183 (TMCO1)
ENSG00000150995 (ITPR1)
ENSG00000148337 (CIZ1)
ENSG00000134318 (ROCK2)
ENSG00000114062 (UBE3A)
ENSG00000169403 (PTAFR)
ENSG00000113580 (NR3C1)
ENSG00000141522 (ARHGDIA)
ENSG00000161960 (EIF4A1)
ENSG00000011465 (DCN)
ENSG00000065150 (IPO5)
ENSG00000185650 (ZFP36L1)
ENSG00000055070 (SZRD1)
ENSG00000144224 (UBXN4)
ENSG00000148773 (MKI67)
ENSG00000129422 (MTUS1)
ENSG00000140157 (NIPA2)
ENSG00000117713 (ARID1A)
ENSG00000169439 (SDC2)
ENSG00000183020 (AP2A2)
ENSG00000004455 (AK2)
ENSG00000135919 (SERPINE2)
ENSG00000088247 (KHSRP)
ENSG00000123933 (MXD4)
ENSG00000137710 (RDX)
ENSG00000132819 (RBM38)
ENSG00000176973 (FAM89B)
ENSG00000215301 (DDX3X)
ENSG00000161654 (LSM12)
ENSG00000173757 (STAT5B)
ENSG00000188191 (PRKAR1B)
ENSG00000149218 (ENDOD1)
ENSG00000182087 (TMEM259)
ENSG00000091039 (OSBPL8)
ENSG00000183283 (DAZAP2)
ENSG00000163625 (WDFY3)
ENSG00000117020 (AKT3)
ENSG00000272325 (NUDT3)
ENSG00000177200 (CHD9)
ENSG00000180104 (EXOC3)
ENSG00000126458 (RRAS)
ENSG00000100258 (LMF2)
ENSG00000166482 (MFAP4)
ENSG00000163743 (RCHY1)
ENSG00000118200 (CAMSAP2)
ENSG00000174720 (LARP7)
ENSG00000176953 (NFATC2IP)
ENSG00000109184 (DCUN1D4)
ENSG00000182544 (MFSD5)
ENSG00000104679 (R3HCC1)
ENSG00000113615 (SEC24A)
ENSG00000185567 (AHNAK2)
ENSG00000236104 (ZBTB22)
ENSG00000107731 (UNC5B)
ENSG00000108433 (GOSR2)
ENSG00000198743 (SLC5A3)
ENSG00000169914 (OTUD3)
ENSG00000108107 (RPL28)
ENSG00000126804 (ZBTB1)
ENSG00000124209 (RAB22A)
ENSG00000162576 (MXRA8)
ENSG00000129946 (SHC2)
ENSG00000197562 (RAB40C)
ENSG00000072135 (PTPN18)
ENSG00000151694 (ADAM17)
ENSG00000159140 (SON)
ENSG00000188529 (SRSF10)
ENSG00000105738 (SIPA1L3)
ENSG00000134779 (TPGS2)
ENSG00000071564 (TCF3)
ENSG00000148180 (GSN)
ENSG00000091513 (TF)
ENSG00000162613 (FUBP1)
ENSG00000182199 (SHMT2)
ENSG00000143147 (GPR161)
ENSG00000166340 (TPP1)
ENSG00000063177 (RPL18)
ENSG00000144810 (COL8A1)
ENSG00000092199 (HNRNPC)
ENSG00000186001 (LRCH3)
ENSG00000213760 (ATP6V1G2)
ENSG00000112078 (KCTD20)
ENSG00000137845 (ADAM10)
ENSG00000196367 (TRRAP)
ENSG00000005108 (THSD7A)
ENSG00000135250 (SRPK2)
ENSG00000149294 (NCAM1)
ENSG00000161956 (SENP3)
ENSG00000073921 (PICALM)
ENSG00000171148 (TADA3)
ENSG00000213722 (DDAH2)
ENSG00000174744 (BRMS1)
ENSG00000159840 (ZYX)
ENSG00000166483 (WEE1)
ENSG00000150093 (ITGB1)
ENSG00000100316 (RPL3)
ENSG00000198814 (GK)
ENSG00000125991 (ERGIC3)
ENSG00000100311 (PDGFB)
ENSG00000143337 (TOR1AIP1)
ENSG00000135845 (PIGC)
ENSG00000179115 (FARSA)
ENSG00000175220 (ARHGAP1)
ENSG00000085721 (RRN3)
ENSG00000143537 (ADAM15)
ENSG00000113758 (DBN1)
ENSG00000006468 (ETV1)
ENSG00000139597 (N4BP2L1)
ENSG00000107819 (SFXN3)
ENSG00000105204 (DYRK1B)
ENSG00000108821 (COL1A1)
ENSG00000242498 (ARPIN)
ENSG00000197956 (S100A6)
ENSG00000159346 (ADIPOR1)
ENSG00000159202 (UBE2Z)
ENSG00000106636 (YKT6)
ENSG00000100462 (PRMT5)
ENSG00000241553 (ARPC4)
ENSG00000147533 (GOLGA7)
ENSG00000138073 (PREB)
ENSG00000113269 (RNF130)
ENSG00000240972 (MIF)
ENSG00000104872 (PIH1D1)
ENSG00000174574 (AKIRIN1)
ENSG00000104979 (C19orf53)
ENSG00000091317 (CMTM6)
ENSG00000142546 (NOSIP)
ENSG00000198736 (MSRB1)
ENSG00000139289 (PHLDA1)
ENSG00000132912 (DCTN4)
ENSG00000066322 (ELOVL1)
ENSG00000169251 (NMD3)
ENSG00000154832 (CXXC1)
ENSG00000175348 (TMEM9B)
ENSG00000171161 (ZNF672)
ENSG00000179958 (DCTPP1)
ENSG00000163812 (ZDHHC3)
ENSG00000089327 (FXYD5)
ENSG00000107874 (CUEDC2)
ENSG00000162980 (ARL5A)
ENSG00000068745 (IP6K2)
ENSG00000095906 (NUBP2)
ENSG00000198791 (CNOT7)
ENSG00000136108 (CKAP2)
ENSG00000130311 (DDA1)
ENSG00000150776 (NKAPD1)
ENSG00000168884 (TNIP2)
ENSG00000117625 (RCOR3)
ENSG00000081177 (EXD2)
ENSG00000006327 (TNFRSF12A)
ENSG00000141026 (MED9)
ENSG00000063244 (U2AF2)
ENSG00000130313 (PGLS)
ENSG00000117362 (APH1A)
ENSG00000067836 (ROGDI)
ENSG00000100422 (CERK)
ENSG00000145781 (COMMD10)
ENSG00000087338 (GMCL1)
ENSG00000173065 (FAM222B)
ENSG00000104946 (TBC1D17)
ENSG00000130309 (COLGALT1)
ENSG00000031003 (FAM13B)
ENSG00000172731 (LRRC20)
ENSG00000187601 (MAGEH1)
ENSG00000184281 (TSSC4)
ENSG00000174307 (PHLDA3)
ENSG00000175895 (PLEKHF2)
ENSG00000181191 (PJA1)
ENSG00000132661 (NXT1)
ENSG00000101052 (IFT52)
ENSG00000176108 (CHMP6)
ENSG00000089060 (SLC8B1)
ENSG00000100319 (ZMAT5)
ENSG00000151718 (WWC2)
ENSG00000160991 (ORAI2)
ENSG00000148341 (SH3GLB2)
ENSG00000112679 (DUSP22)
ENSG00000168564 (CDKN2AIP)
ENSG00000080573 (COL5A3)
ENSG00000136856 (SLC2A8)
ENSG00000105619 (TFPT)
ENSG00000172469 (MANEA)
ENSG00000101901 (ALG13)
ENSG00000157895 (C12orf43)
ENSG00000197785 (ATAD3A)
ENSG00000142552 (RCN3)
ENSG00000110315 (RNF141)
ENSG00000120942 (UBIAD1)
ENSG00000178718 (RPP25)
ENSG00000072071 (ADGRL1)
ENSG00000125458 (NT5C)
ENSG00000144306 (SCRN3)
ENSG00000090061 (CCNK)
ENSG00000184047 (DIABLO)
ENSG00000181458 (TMEM45A)
ENSG00000167384 (ZNF180)
ENSG00000133318 (RTN3)
ENSG00000005243 (COPZ2)
ENSG00000164631 (ZNF12)
ENSG00000172667 (ZMAT3)
ENSG00000100376 (FAM118A)
ENSG00000125633 (CCDC93)
ENSG00000113389 (NPR3)
ENSG00000185722 (ANKFY1)
ENSG00000136404 (TM6SF1)
ENSG00000126226 (PCID2)
ENSG00000187147 (RNF220)
ENSG00000197056 (ZMYM1)
ENSG00000088833 (NSFL1C)
ENSG00000116406 (EDEM3)
ENSG00000089063 (TMEM230)
ENSG00000185246 (PRPF39)
ENSG00000157191 (NECAP2)
ENSG00000167671 (UBXN6)
ENSG00000171517 (LPAR3)
ENSG00000136840 (ST6GALNAC4)
ENSG00000169221 (TBC1D10B)
ENSG00000150712 (MTMR12)
ENSG00000138069 (RAB1A)
ENSG00000135916 (ITM2C)
ENSG00000174915 (PTDSS2)
ENSG00000172007 (RAB33B)
ENSG00000197496 (SLC2A10)
ENSG00000119899 (SLC17A5)
ENSG00000087263 (OGFOD1)
ENSG00000188428 (BLOC1S5)
ENSG00000120948 (TARDBP)
ENSG00000126821 (SGPP1)
ENSG00000102466 (FGF14)
ENSG00000177565 (TBL1XR1)
ENSG00000118518 (RNF146)
ENSG00000158470 (B4GALT5)
ENSG00000186501 (TMEM222)
ENSG00000130300 (PLVAP)
ENSG00000187840 (EIF4EBP1)
ENSG00000140939 (NOL3)
ENSG00000187325 (TAF9B)
ENSG00000158769 (F11R)
ENSG00000177971 (IMP3)
ENSG00000053501 (USE1)
ENSG00000142694 (EVA1B)
ENSG00000102178 (UBL4A)
ENSG00000198858 (R3HDM4)
ENSG00000169122 (FAM110B)
ENSG00000182379 (NXPH4)
ENSG00000144567 (RETREG2)
ENSG00000105053 (VRK3)
ENSG00000123268 (ATF1)
ENSG00000168256 (NKIRAS2)
ENSG00000101940 (WDR13)
ENSG00000160058 (BSDC1)
ENSG00000143418 (CERS2)
ENSG00000186439 (TRDN)
ENSG00000173156 (RHOD)
ENSG00000054611 (TBC1D22A)
ENSG00000174943 (KCTD13)
ENSG00000178498 (DTX3)
ENSG00000214517 (PPME1)
ENSG00000171812 (COL8A2)
ENSG00000103042 (SLC38A7)
ENSG00000178896 (EXOSC4)
ENSG00000105723 (GSK3A)
ENSG00000172725 (CORO1B)
ENSG00000105520 (PLPPR2)
ENSG00000130733 (YIPF2)
ENSG00000115596 (WNT6)
ENSG00000105963 (ADAP1)
ENSG00000181588 (MEX3D)
ENSG00000058262 (SEC61A1)
ENSG00000131507 (NDFIP1)
ENSG00000136279 (DBNL)
ENSG00000154380 (ENAH)
ENSG00000054118 (THRAP3)
ENSG00000110075 (PPP6R3)
ENSG00000144867 (SRPRB)
ENSG00000165271 (NOL6)
ENSG00000197457 (STMN3)
ENSG00000141425 (RPRD1A)
ENSG00000115825 (PRKD3)
ENSG00000108406 (DHX40)
ENSG00000144909 (OSBPL11)
ENSG00000140632 (GLYR1)
ENSG00000108439 (PNPO)
ENSG00000145431 (PDGFC)
ENSG00000081019 (RSBN1)
ENSG00000078401 (EDN1)
ENSG00000142252 (GEMIN7)
ENSG00000166128 (RAB8B)
ENSG00000170962 (PDGFD)
ENSG00000170340 (B3GNT2)
ENSG00000148248 (SURF4)
ENSG00000171604 (CXXC5)
ENSG00000123144 (TRIR)
ENSG00000169230 (PRELID1)
ENSG00000102181 (CD99L2)
ENSG00000239779 (WBP1)
ENSG00000171206 (TRIM8)
ENSG00000130717 (UCK1)
ENSG00000006042 (TMEM98)
ENSG00000170619 (COMMD5)
ENSG00000099875 (MKNK2)
ENSG00000130511 (SSBP4)
ENSG00000116670 (MAD2L2)
ENSG00000196961 (AP2A1)
ENSG00000092140 (G2E3)
ENSG00000122008 (POLK)
ENSG00000111790 (FGFR1OP2)
ENSG00000137770 (CTDSPL2)
ENSG00000090971 (NAT14)
ENSG00000170291 (ELP5)
ENSG00000241360 (PDXP)
ENSG00000187049 (TMEM216)
ENSG00000135241 (PNPLA8)
ENSG00000153066 (TXNDC11)
ENSG00000170632 (ARMC10)
ENSG00000148335 (NTMT1)
ENSG00000121297 (TSHZ3)
ENSG00000154175 (ABI3BP)
ENSG00000170222 (ADPRM)
ENSG00000240682 (ISY1)
ENSG00000223953 (C1QTNF5)
ENSG00000168071 (CCDC88B)
ENSG00000119681 (LTBP2)
ENSG00000169299 (PGM2)
ENSG00000092330 (TINF2)
ENSG00000085274 (MYNN)
ENSG00000134882 (UBAC2)
ENSG00000135932 (CAB39)
ENSG00000106819 (ASPN)
ENSG00000126249 (PDCD2L)
ENSG00000168101 (NUDT16L1)
ENSG00000146540 (C7orf50)
ENSG00000070214 (SLC44A1)
ENSG00000163320 (CGGBP1)
ENSG00000163597 (SNHG16)
ENSG00000160818 (GPATCH4)
ENSG00000122068 (FYTTD1)
ENSG00000108100 (CCNY)
ENSG00000204070 (SYS1)
ENSG00000101363 (MANBAL)
ENSG00000116685 (KIAA2013)
ENSG00000119333 (DYNC2I2)
ENSG00000196562 (SULF2)
ENSG00000161671 (EMC10)
ENSG00000234741 (GAS5)
ENSG00000140367 (UBE2Q2)
ENSG00000138942 (RNF185)
ENSG00000168092 (PAFAH1B2)
ENSG00000167123 (CERCAM)
ENSG00000102471 (NDFIP2)
ENSG00000167005 (NUDT21)
ENSG00000197601 (FAR1)
ENSG00000158109 (TPRG1L)
ENSG00000138018 (SELENOI)
ENSG00000153048 (CARHSP1)
ENSG00000136710 (CCDC115)
ENSG00000139624 (CERS5)
ENSG00000149932 (TMEM219)
ENSG00000163683 (SMIM14)
ENSG00000153815 (CMIP)
ENSG00000196182 (STK40)
ENSG00000136848 (DAB2IP)
ENSG00000110925 (CSRNP2)
ENSG00000153989 (NUS1)
ENSG00000070367 (EXOC5)
ENSG00000146433 (TMEM181)
ENSG00000140848 (CPNE2)
ENSG00000204217 (BMPR2)
ENSG00000187051 (RPS19BP1)
ENSG00000173166 (RAPH1)
ENSG00000169612 (RAMAC)
ENSG00000163608 (NEPRO)
ENSG00000165782 (PIP4P1)
ENSG00000198546 (ZNF511)
ENSG00000143862 (ARL8A)
ENSG00000213064 (SFT2D2)
ENSG00000244045 (TMEM199)
ENSG00000101193 (GID8)
ENSG00000143614 (GATAD2B)
ENSG00000163866 (SMIM12)
ENSG00000119414 (PPP6C)
ENSG00000106009 (BRAT1)
ENSG00000134265 (NAPG)
ENSG00000007080 (CCDC124)
ENSG00000198160 (MIER1)
ENSG00000151502 (VPS26B)
ENSG00000131732 (ZCCHC9)
ENSG00000205133 (TRIQK)
ENSG00000122694 (GLIPR2)
ENSG00000167543 (TP53I13)
ENSG00000141858 (SAMD1)
ENSG00000143179 (UCK2)
ENSG00000076067 (RBMS2)
ENSG00000183617 (MRPL54)
ENSG00000153814 (JAZF1)
ENSG00000153187 (HNRNPU)
ENSG00000129474 (AJUBA)
ENSG00000115350 (POLE4)
ENSG00000181029 (TRAPPC5)
ENSG00000005448 (WDR54)
ENSG00000138398 (PPIG)
ENSG00000158552 (ZFAND2B)
ENSG00000105855 (ITGB8)
ENSG00000107036 (RIC1)
ENSG00000176853 (FAM91A1)
ENSG00000160741 (CRTC2)
ENSG00000119661 (DNAL1)
ENSG00000138600 (SPPL2A)
ENSG00000164031 (DNAJB14)
ENSG00000133114 (GPALPP1)
ENSG00000139163 (ETNK1)
ENSG00000146063 (TRIM41)
ENSG00000139266 (MARCHF9)
ENSG00000145041 (DCAF1)
ENSG00000060982 (BCAT1)
ENSG00000136319 (TTC5)
ENSG00000188483 (IER5L)
ENSG00000175387 (SMAD2)
ENSG00000139324 (TMTC3)
ENSG00000239282 (CASTOR1)
ENSG00000162493 (PDPN)
ENSG00000063245 (EPN1)
ENSG00000164187 (LMBRD2)
ENSG00000134851 (TMEM165)
ENSG00000184162 (NR2C2AP)
ENSG00000187231 (SESTD1)
ENSG00000102802 (MEDAG)
ENSG00000104228 (TRIM35)
ENSG00000122641 (INHBA)
ENSG00000165655 (ZNF503)
ENSG00000196776 (CD47)
ENSG00000107779 (BMPR1A)
ENSG00000169592 (INO80E)
ENSG00000144369 (FAM171B)
ENSG00000135482 (ZC3H10)
ENSG00000105085 (MED26)
ENSG00000244486 (SCARF2)
ENSG00000182916 (TCEAL7)
ENSG00000253368 (TRNP1)
ENSG00000205730 (ITPRIPL2)
ENSG00000119559 (C19orf25)
ENSG00000137502 (RAB30)
ENSG00000221914 (PPP2R2A)
ENSG00000177432 (NAP1L5)
ENSG00000169193 (CCDC126)
ENSG00000253250 (C8orf88)
ENSG00000169379 (ARL13B)
ENSG00000197380 (DACT3)
ENSG00000155755 (TMEM237)
ENSG00000162545 (CAMK2N1)
ENSG00000170234 (PWWP2A)
ENSG00000101882 (NKAP)
ENSG00000040608 (RTN4R)
ENSG00000163069 (SGCB)
ENSG00000152492 (CCDC50)
ENSG00000141295 (SCRN2)
ENSG00000152402 (GUCY1A2)
ENSG00000129235 (TXNDC17)
ENSG00000151176 (PLBD2)
ENSG00000204590 (GNL1)
ENSG00000165072 (MAMDC2)
ENSG00000173575 (CHD2)
ENSG00000114626 (ABTB1)
ENSG00000180628 (PCGF5)
ENSG00000143850 (PLEKHA6)
ENSG00000154001 (PPP2R5E)
ENSG00000119574 (ZBTB45)
ENSG00000152147 (GEMIN6)
ENSG00000072864 (NDE1)
ENSG00000155545 (MIER3)
ENSG00000005486 (RHBDD2)
ENSG00000107816 (LZTS2)
ENSG00000171451 (DSEL)
ENSG00000103266 (STUB1)
ENSG00000151445 (VIPAS39)
ENSG00000186283 (TOR3A)
ENSG00000091542 (ALKBH5)
ENSG00000143258 (USP21)
ENSG00000022277 (RTF2)
ENSG00000171723 (GPHN)
ENSG00000120616 (EPC1)
ENSG00000271601 (LIX1L)
ENSG00000076053 (RBM7)
ENSG00000166068 (SPRED1)
ENSG00000101966 (XIAP)
ENSG00000166889 (PATL1)
ENSG00000102804 (TSC22D1)
ENSG00000100614 (PPM1A)
ENSG00000121898 (CPXM2)
ENSG00000101109 (STK4)
ENSG00000116213 (WRAP73)
ENSG00000181638 (ZFP41)
ENSG00000124313 (IQSEC2)
ENSG00000074219 (TEAD2)
ENSG00000184545 (DUSP8)
ENSG00000213047 (DENND1B)
ENSG00000213380 (COG8)
ENSG00000176692 (FOXC2)
ENSG00000104290 (FZD3)
ENSG00000187210 (GCNT1)
ENSG00000064393 (HIPK2)
ENSG00000171865 (RNASEH1)
ENSG00000183023 (SLC8A1)
ENSG00000079819 (EPB41L2)
ENSG00000115145 (STAM2)
ENSG00000100580 (TMED8)
ENSG00000164332 (UBLCP1)
ENSG00000134533 (RERG)
ENSG00000165915 (SLC39A13)
ENSG00000082213 (C5orf22)
ENSG00000048028 (USP28)
ENSG00000136574 (GATA4)
ENSG00000071189 (SNX13)
ENSG00000100401 (RANGAP1)
ENSG00000185728 (YTHDF3)
ENSG00000122482 (ZNF644)
ENSG00000171877 (FRMD5)
ENSG00000176022 (B3GALT6)
ENSG00000143878 (RHOB)
ENSG00000174099 (MSRB3)
ENSG00000185800 (DMWD)
ENSG00000170275 (CRTAP)
ENSG00000188878 (FBF1)
ENSG00000196323 (ZBTB44)
ENSG00000138303 (ASCC1)
ENSG00000089101 (CFAP61)
ENSG00000064313 (TAF2)
ENSG00000101134 (DOK5)
ENSG00000081154 (PCNP)
ENSG00000168615 (ADAM9)
ENSG00000135454 (B4GALNT1)
ENSG00000177674 (AGTRAP)
ENSG00000040487 (SLC66A1)
ENSG00000067560 (RHOA)
ENSG00000100395 (L3MBTL2)
ENSG00000187109 (NAP1L1)
ENSG00000188130 (MAPK12)
ENSG00000177469 (CAVIN1)
ENSG00000137962 (ARHGAP29)
