# Supplementary material for: BBLN triggers CAMK2D pathology in mice under cardiac pressure overload and potentially in unrepaired hearts with tetralogy of Fallot
Source: Nat Cardiovasc Res. 2023 Oct 26;2(11):1044–59. doi: 10.1038/s44161-023-00351-6 (PMC11041739; doi:10.1038/s44161-023-00351-6)
Supplement: Supplementary file 4 — Overrepresentation analysis of genes with negative correlation with BBLN in TOF patient hearts and downregulation in right ventricles of Tg-BBLN mouse hearts. [file 44161_2023_351_MOESM4_ESM.xlsx]

## Sheet: Supplementary_Table_2 (Part-1)
Supplementary_Table_2 (Part-1). Overrepresentation analysis of genes with negative correlation with BBLN in TOF patient hearts and down-regulation in right ventricles of Tg-BBLN mouse hearts
Part-1: Major REACTOME Pathways with significant overrepresentation of down-regulated genes
source	term_name	term_id	adjusted_p_value	negative_log10_of_adjusted_p_value	term_size	query_size	intersection_size	effective_domain_size	intersections
REAC	The citric acid (TCA) cycle and respiratory electron transport	REAC:R-HSA-1428517	9.83549e-17	16.0072	177	114	14	62649	PDHA1,SDHA,OGDH,NDUFS2,NDUFV2,ETFDH,ATP5MG,PDHB,DLD,NDUFS4,FH,SDHC,LRPPRC,MT-ATP6
REAC	Mitochondrial translation	REAC:R-HSA-5368287	6.22115e-13	12.2061	93	114	10	62649	MTIF2,MRPS31,MRPS16,MRPL39,MRPL46,MRPS21,MRPL51,MRPL30,MRPS25,MRPL42
REAC	Branched-chain amino acid catabolism	REAC:R-HSA-70895	1.194e-07	6.923	21	114	5	62649	BCKDK,DLD,HIBCH,ALDH6A1,DBT
P-values were determined by g:GOSt of g:Profiler with Fisher's one-tailed test. Multiple testing correction was performed with the G:SCS algorithm of g:GOSt.

## Sheet: Supplementary_Table_2 (Part-2)
Supplementary_Table_2 (Part-2). Overrepresentation analysis of genes with negative correlation with BBLN in TOF patient hearts and down-regulation in right ventricles of Tg-BBLN mouse hearts
Part-2: All REACTOME Pathways with significant overrepresentation of down-regulated genes
source	term_name	term_id	adjusted_p_value	negative_log10_of_adjusted_p_value	term_size	query_size	intersection_size	effective_domain_size	intersections
REAC	REACTOME root term	REAC:0000000	4.81992e-31	30.317	10777	114	78	62649	GOT2,EPAS1,IMMT,PDHA1,PRDX2,SDHA,AKR1B1,OGDH,NDUFS2,BCKDK,TRAK1,DECR1,ARL3,LMO7,NDUFV2,MTIF2,MET,ALDH5A1,SLC25A13,PCCA,CLDN5,DPYD,PHKA1,ETFDH,CA4,ATP5MG,PDHB,DLD,HARS2,NDUFS4,MAGT1,UBR4,MRPS31,ADGRF5,APOOL,HIBCH,COQ2,RYR2,FH,HSPA12A,SDHC,HERPUD1,MRPS16,MRPL39,AGK,RGCC,CSGALNACT1,MRPL46,MSRA,ALDH6A1,FBXO31,MRPS21,MRPL51,FEM1A,TIMM21,MRPL30,RNF123,DLL1,MRPS25,AK4,OMA1,WNK2,CMBL,PPM1L,NADK2,HDAC4,LR…
REAC	Metabolism	REAC:R-HSA-1430728	1.07103e-20	19.9702	2072	114	34	62649	GOT2,PDHA1,SDHA,AKR1B1,OGDH,NDUFS2,BCKDK,DECR1,NDUFV2,SLC25A13,PCCA,DPYD,PHKA1,ETFDH,CA4,ATP5MG,PDHB,DLD,NDUFS4,HIBCH,COQ2,FH,SDHC,AGK,CSGALNACT1,ALDH6A1,AK4,CMBL,PPM1L,NADK2,LRPPRC,DBT,MMAA,MT-ATP6
REAC	The citric acid (TCA) cycle and respiratory electron transport	REAC:R-HSA-1428517	9.83549e-17	16.0072	177	114	14	62649	PDHA1,SDHA,OGDH,NDUFS2,NDUFV2,ETFDH,ATP5MG,PDHB,DLD,NDUFS4,FH,SDHC,LRPPRC,MT-ATP6
REAC	Mitochondrial translation initiation	REAC:R-HSA-5368286	3.10863e-13	12.5074	87	114	10	62649	MTIF2,MRPS31,MRPS16,MRPL39,MRPL46,MRPS21,MRPL51,MRPL30,MRPS25,MRPL42
REAC	Mitochondrial translation	REAC:R-HSA-5368287	6.22115e-13	12.2061	93	114	10	62649	MTIF2,MRPS31,MRPS16,MRPL39,MRPL46,MRPS21,MRPL51,MRPL30,MRPS25,MRPL42
REAC	Mitochondrial translation termination	REAC:R-HSA-5419276	2.37417e-11	10.6245	87	114	9	62649	MRPS31,MRPS16,MRPL39,MRPL46,MRPS21,MRPL51,MRPL30,MRPS25,MRPL42
REAC	Mitochondrial translation elongation	REAC:R-HSA-5389840	2.37417e-11	10.6245	87	114	9	62649	MRPS31,MRPS16,MRPL39,MRPL46,MRPS21,MRPL51,MRPL30,MRPS25,MRPL42
REAC	Respiratory electron transport, ATP synthesis by chemiosmotic coupling, and heat production by uncoupling proteins.	REAC:R-HSA-163200	7.72255e-10	9.11224	127	114	9	62649	SDHA,NDUFS2,NDUFV2,ETFDH,ATP5MG,NDUFS4,SDHC,LRPPRC,MT-ATP6
REAC	Translation	REAC:R-HSA-72766	2.58342e-09	8.5878	292	114	11	62649	MTIF2,HARS2,MRPS31,MRPS16,MRPL39,MRPL46,MRPS21,MRPL51,MRPL30,MRPS25,MRPL42
REAC	Pyruvate metabolism and Citric Acid (TCA) cycle	REAC:R-HSA-71406	2.97397e-09	8.52666	54	114	7	62649	PDHA1,SDHA,OGDH,PDHB,DLD,FH,SDHC
REAC	Glyoxylate metabolism and glycine degradation	REAC:R-HSA-389661	7.41446e-09	8.12992	31	114	6	62649	GOT2,PDHA1,OGDH,PDHB,DLD,DBT
REAC	Branched-chain amino acid catabolism	REAC:R-HSA-70895	1.194e-07	6.923	21	114	5	62649	BCKDK,DLD,HIBCH,ALDH6A1,DBT
REAC	Metabolism of proteins	REAC:R-HSA-392499	1.2287e-07	6.91055	1945	114	20	62649	EPAS1,LMO7,MTIF2,HARS2,MAGT1,MRPS31,ADGRF5,MRPS16,MRPL39,MRPL46,MSRA,FBXO31,MRPS21,MRPL51,FEM1A,MRPL30,RNF123,MRPS25,HDAC4,MRPL42
REAC	Citric acid cycle (TCA cycle)	REAC:R-HSA-71403	1.54294e-07	6.81165	22	114	5	62649	SDHA,OGDH,DLD,FH,SDHC
REAC	Respiratory electron transport	REAC:R-HSA-611105	3.09222e-07	6.50973	103	114	7	62649	SDHA,NDUFS2,NDUFV2,ETFDH,NDUFS4,SDHC,LRPPRC
REAC	Metabolism of amino acids and derivatives	REAC:R-HSA-71291	5.78689e-07	6.23755	369	114	10	62649	GOT2,PDHA1,OGDH,BCKDK,SLC25A13,PDHB,DLD,HIBCH,ALDH6A1,DBT
REAC	Cristae formation	REAC:R-HSA-8949613	0.000103607	3.98461	31	114	4	62649	IMMT,ATP5MG,APOOL,MT-ATP6
REAC	Mitochondrial biogenesis	REAC:R-HSA-1592230	0.000260343	3.58445	92	114	5	62649	IMMT,ATP5MG,APOOL,SOD2,MT-ATP6
REAC	Regulation of pyruvate dehydrogenase (PDH) complex	REAC:R-HSA-204174	0.0010624	2.97371	16	114	3	62649	PDHA1,PDHB,DLD
REAC	Generic Transcription Pathway	REAC:R-HSA-212436	0.00493759	2.30649	1219	114	11	62649	PRDX2,MET,CLDN5,RGCC,DLL1,HDAC4,LRPPRC,RBFOX1,TRIM63,SOD2,ZNF418
REAC	Organelle biogenesis and maintenance	REAC:R-HSA-1852241	0.00582167	2.23495	294	114	6	62649	IMMT,ARL3,ATP5MG,APOOL,SOD2,MT-ATP6
REAC	Pyruvate metabolism	REAC:R-HSA-70268	0.00756057	2.12145	30	114	3	62649	PDHA1,PDHB,DLD
REAC	Propionyl-CoA catabolism	REAC:R-HSA-71032	0.0107581	1.96827	5	114	2	62649	PCCA,MMAA
REAC	RNA Polymerase II Transcription	REAC:R-HSA-73857	0.0116923	1.9321	1340	114	11	62649	PRDX2,MET,CLDN5,RGCC,DLL1,HDAC4,LRPPRC,RBFOX1,TRIM63,SOD2,ZNF418
REAC	Mitochondrial Fatty Acid Beta-Oxidation	REAC:R-HSA-77289	0.0143356	1.84358	37	114	3	62649	DECR1,PCCA,MMAA
REAC	Signaling by Retinoic Acid	REAC:R-HSA-5362517	0.0225886	1.64611	43	114	3	62649	PDHA1,PDHB,DLD
REAC	Gene expression (Transcription)	REAC:R-HSA-74160	0.0276687	1.55801	1476	114	11	62649	PRDX2,MET,CLDN5,RGCC,DLL1,HDAC4,LRPPRC,RBFOX1,TRIM63,SOD2,ZNF418
REAC	Diseases of signal transduction by growth factor receptors and second messengers	REAC:R-HSA-5663202	0.0401704	1.39609	417	114	6	62649	TRAK1,LMO7,MET,AGK,DLL1,HDAC4
P-values were determined by g:GOSt of g:Profiler with Fisher's one-tailed test. Multiple testing correction was performed with the G:SCS algorithm of g:GOSt.

## Sheet: Supplementary_Table_2 (Part-3)
Supplementary_Table (Part-3). Overrepresentation analysis of genes with negative correlation with BBLN in TOF patient hearts and down-regulation in right ventricles of Tg-BBLN mouse hearts
Part-3: All genes with negative correlation with BBLN in TOF patient hearts and down-regulation in right ventricles of Tg-BBLN mouse hearts
query (114)
ENSG00000125166 (GOT2)
ENSG00000116016 (EPAS1)
ENSG00000132305 (IMMT)
ENSG00000131828 (PDHA1)
ENSG00000167815 (PRDX2)
ENSG00000073578 (SDHA)
ENSG00000085662 (AKR1B1)
ENSG00000105953 (OGDH)
ENSG00000158864 (NDUFS2)
ENSG00000103507 (BCKDK)
ENSG00000182606 (TRAK1)
ENSG00000076248 (UNG)
ENSG00000104325 (DECR1)
ENSG00000138175 (ARL3)
ENSG00000136153 (LMO7)
ENSG00000178127 (NDUFV2)
ENSG00000085760 (MTIF2)
ENSG00000172348 (RCAN2)
ENSG00000105976 (MET)
ENSG00000119138 (KLF9)
ENSG00000112294 (ALDH5A1)
ENSG00000004864 (SLC25A13)
ENSG00000175198 (PCCA)
ENSG00000184113 (CLDN5)
ENSG00000161281 (COX7A1)
ENSG00000188641 (DPYD)
ENSG00000178053 (MLF1)
ENSG00000166855 (CLPX)
ENSG00000067177 (PHKA1)
ENSG00000171503 (ETFDH)
ENSG00000183036 (PCP4)
ENSG00000105865 (DUS4L)
ENSG00000167434 (CA4)
ENSG00000167283 (ATP5MG)
ENSG00000129625 (REEP5)
ENSG00000168291 (PDHB)
ENSG00000091140 (DLD)
ENSG00000112855 (HARS2)
ENSG00000164258 (NDUFS4)
ENSG00000102158 (MAGT1)
ENSG00000263001 (GTF2I)
ENSG00000127481 (UBR4)
ENSG00000102738 (MRPS31)
ENSG00000069122 (ADGRF5)
ENSG00000155008 (APOOL)
ENSG00000198130 (HIBCH)
ENSG00000173085 (COQ2)
ENSG00000198626 (RYR2)
ENSG00000091483 (FH)
ENSG00000165868 (HSPA12A)
ENSG00000143252 (SDHC)
ENSG00000154822 (PLCL2)
ENSG00000051108 (HERPUD1)
ENSG00000182180 (MRPS16)
ENSG00000154719 (MRPL39)
ENSG00000006530 (AGK)
ENSG00000102760 (RGCC)
ENSG00000180425 (C11orf71)
ENSG00000147408 (CSGALNACT1)
ENSG00000154217 (PITPNC1)
ENSG00000259494 (MRPL46)
ENSG00000175806 (MSRA)
ENSG00000108187 (PBLD)
ENSG00000170917 (NUDT6)
ENSG00000119711 (ALDH6A1)
ENSG00000087884 (AAMDC)
ENSG00000103264 (FBXO31)
ENSG00000143126 (CELSR2)
ENSG00000266472 (MRPS21)
ENSG00000111639 (MRPL51)
ENSG00000141627 (DYM)
ENSG00000141965 (FEM1A)
ENSG00000075336 (TIMM21)
ENSG00000133302 (SLF1)
ENSG00000185414 (MRPL30)
ENSG00000164068 (RNF123)
ENSG00000198719 (DLL1)
ENSG00000184220 (CMSS1)
ENSG00000131368 (MRPS25)
ENSG00000162433 (AK4)
ENSG00000181038 (METTL23)
ENSG00000162600 (OMA1)
ENSG00000103642 (LACTB)
ENSG00000081791 (DELE1)
ENSG00000165238 (WNK2)
ENSG00000163170 (BOLA3)
ENSG00000164237 (CMBL)
ENSG00000122477 (LRRC39)
ENSG00000163590 (PPM1L)
ENSG00000152620 (NADK2)
ENSG00000110011 (DNAJC4)
ENSG00000068024 (HDAC4)
ENSG00000138095 (LRPPRC)
ENSG00000108423 (TUBD1)
ENSG00000137992 (DBT)
ENSG00000120279 (MYCT1)
ENSG00000078814 (MYH7B)
ENSG00000078328 (RBFOX1)
ENSG00000171115 (GIMAP8)
ENSG00000151611 (MMAA)
ENSG00000158022 (TRIM63)
ENSG00000120907 (ADRA1A)
ENSG00000186687 (LYRM7)
ENSG00000145949 (MYLK4)
ENSG00000163380 (LMOD3)
ENSG00000291237 (SOD2)
ENSG00000164983 (TMEM65)
ENSG00000198899 (MT-ATP6)
ENSG00000198015 (MRPL42)
ENSG00000196724 (ZNF418)
ENSG00000120662 (MTRF1)
ENSG00000187715 (KBTBD12)
ENSG00000155657 (TTN)
ENSG00000122085 (MTERF4)
