# Supplementary material for: BBLN triggers CAMK2D pathology in mice under cardiac pressure overload and potentially in unrepaired hearts with tetralogy of Fallot
Source: Nat Cardiovasc Res. 2023 Oct 26;2(11):1044–59. doi: 10.1038/s44161-023-00351-6 (PMC11041739; doi:10.1038/s44161-023-00351-6)
Supplement: Supplementary file 5 — Statistical source data. [file 44161_2023_351_MOESM5_ESM.xlsx]

## Sheet: Figure-1c
Data Figure 1c
	TOF patients
	Age (months)			Age (months)				Oxygen saturation (%)			Oxygen saturation (%)
Patient No.	Acyanotic		Patient No.	Cyanotic			Patient No.	Acyanotic		Patient No.	Cyanotic
No. 1 (f)	20		No. 17 (f)	20			No. 1 (f)	95		No. 17 (f)	87
No. 2 (f)	42		No. 18 (m)	22			No. 2 (f)	96		No. 18 (m)	82
No. 3 (m)	28		No. 19 (m)	24			No. 3 (m)	95		No. 19 (m)	89
No. 4 (m)	24		No. 20 (f)	27			No. 4 (m)	93		No. 20 (f)	87
No. 5 (m)	32		No. 21 (m)	29			No. 5 (m)	92		No. 21 (m)	86
No. 6 (f)	31		No. 22 (f)	17			No. 6 (f)	96		No. 22 (f)	88
No. 7 (f)	32		No. 23 (m)	30			No. 7 (f)	93		No. 23 (m)	85
No. 8 (m)	38		No. 24 (f)	36			No. 8 (m)	95		No. 24 (f)	83
No. 9 (f)	22		No. 25 (f)	26			No. 9 (f)	92		No. 25 (f)	90
No. 10 (m)	18		No. 26 (m)	16			No. 10 (m)	94		No. 26 (m)	80
No. 11 (m)	22		No. 27 (f)	23			No. 11 (m)	92		No. 27 (f)	90
No. 12 (f)	26		No. 28 (m)	32			No. 12 (f)	94		No. 28 (m)	81
No. 13 (m)	26		No. 29 (f)	18			No. 13 (m)	96		No. 29 (f)	89
No. 14 (f)	31		No. 30 (m)	22			No. 14 (f)	93		No. 30 (m)	90
No. 15 (f)	33		No. 31 (f)	28			No. 15 (f)	97		No. 31 (f)	89
No. 16 (m)	36		No. 32 (f)	20			No. 16 (m)	95		No. 32 (f)	91
	N=16			N=16
	N: number of patients
Statistical Analysis:
Unpaired two-tailed t-test

## Sheet: Figure-1e
Data Figure 1e
	BBLN protein (a.u.)			BBLN protein (a.u.)
Patient No.	Acyanotic		Patient No.	Cyanotic
No. 1 (f)	3		No. 17 (f)	27
No. 2 (f)	5		No. 18 (m)	38
No. 3 (m)	6		No. 19 (m)	49
No. 4 (m)	4		No. 20 (f)	27
No. 5 (m)	8		No. 21 (m)	33
No. 6 (f)	1		No. 22 (f)	46
No. 7 (f)	7		No. 23 (m)	54
No. 8 (m)	2		No. 24 (f)	68
No. 9 (f)	6		No. 25 (f)	11
No. 10 (m)	14		No. 26 (m)	36
No. 11 (m)	4		No. 27 (f)	24
No. 12 (f)	3		No. 28 (m)	26
No. 13 (m)	15		No. 29 (f)	36
No. 14 (f)	8		No. 30 (m)	40
No. 15 (f)	5		No. 31 (f)	44
No. 16 (m)	4		No. 32 (f)	13
	N=16			N=16
	N: number of patients
Statistical Analysis:
Unpaired two-tailed t-test
