# Supplementary material for: BBLN triggers CAMK2D pathology in mice under cardiac pressure overload and potentially in unrepaired hearts with tetralogy of Fallot
Source: Nat Cardiovasc Res. 2023 Oct 26;2(11):1044–59. doi: 10.1038/s44161-023-00351-6 (PMC11041739; doi:10.1038/s44161-023-00351-6)
Supplement: Supplementary file 7 — Statistical source data. [file 44161_2023_351_MOESM7_ESM.xlsx]

## Sheet: Figure-2b
Data Figure 2b
	Immunoblot BBLN (a.u.)
	Tg-1	Tg-2	FVB
	0.36915	0.20045	0.03045
	0.47605	0.2812	0.0087
	0.5777	0.3697	0.00125
	0.5535	0.2695	0.00335
	0.44845	0.1419	0.00195
	0.43885	0.16145	0.01115
	N=6	N=6	N=6
	N: Number of mice
Statistical Analysis:
One-way ANOVA and Tukey's test

## Sheet: Figure-2e
Data Figure 2e
	Ejection fraction (%)
	Tg-1	Tg-2	FVB
	18	34	56
	24	28	53
	12	26	46
	8	32	57
	21	42	49
	19	36	53
	N=6	N=6	N=6
	N: Number of mice
Statistical Analysis:
One-way ANOVA and Tukey's test

## Sheet: Figure-2f
Data Figure 2f
	LVIDd (mm)
	Tg-1	Tg-2	FVB
	7.61	6.58	5.33
	6.44	6.06	5.23
	8.17	5.87	5.47
	9.52	6.9	4.81
	7.3	6.22	5.74
	6.78	6.1	5.64
	N=6	N=6	N=6
	N: Number of mice
Statistical Analysis:
One-way ANOVA and Tukey's test

## Sheet: Figure-2g
Data Figure 2g
Statistical Analysis:
Kaplan-Meier survival analysis with log-rank (Mantel-Cox) test
	N=103 mice	N=103 mice
	1: dead; 0: alive	1: dead; 0: alive
Age (days)	Tg-1 (male)	Tg-2 (male)
272	1
283	0
295	1
90	0
207	1
30	0
174	1
59	1
141	1
172	1
126	0
83	1
196	1
93	0
197	0
129	1
139	1
181	1
188	0
188	0
352	0
155	0
155	0
138	0
155	0
208	0
210	0
210	0
176	0
106	1
58	0
240	0
51	0
51	0
51	0
65	0
65	0
369	1
202	0
202	0
147	0
185	0
134	1
192	0
192	0
192	0
151	1
101	0
301	1
302	1
252	1
306	1
317	0
95	1
61	1
157	0
253	1
377	0
377	0
224	1
171	1
280	1
89	0
89	0
89	0
382	0
382	0
319	1
40	1
107	1
143	1
285	1
247	0
146	1
208	0
208	0
220	1
309	1
146	0
217	1
262	1
227	1
342	0
257	1
264	0
294	0
180	1
284	0
124	0
284	1
290	0
163	1
164	1
248	0
176	1
248	0
194	0
194	0
83	0
83	0
188	0
250	0
250	0
131		0
131		0
170		1
38		0
378		0
68		0
68		0
133		0
83		0
83		0
83		0
83		0
313		0
313		0
130		0
257		0
298		0
298		0
243		0
79		0
92		0
92		0
115		0
115		0
115		0
115		0
262		0
78		0
78		0
78		0
114		0
195		0
195		0
195		0
195		0
195		0
295		0
295		0
295		0
295		0
198		0
199		0
193		0
297		0
426		0
321		0
321		0
412		0
166		0
166		0
166		0
166		0
146		0
199		0
199		0
129		0
129		0
129		0
129		0
55		0
237		0
139		0
139		0
139		0
232		0
232		0
256		0
250		0
256		0
225		0
225		0
88		0
74		0
227		0
260		0
227		0
279		0
250		0
259		1
224		0
285		0
109		0
152		0
134		0
67		0
67		0
250		0
83		1
107		0
107		0
257		0
257		0
257		0
220		0
172		0
126		0
146		0
99		1
140		0
98		0
165		0
165		0
165		0

## Sheet: Figure-2h
Data Figure 2h
	Microarray Probe set intensity (a.u.)
	NPPB (206801_at)	BBLN (204480_s_at)			AFFX-HUMGAPDH/M33197_5_at
	493	1172			15601.1
	2188	1415			17768.3
	97	1075			24870.3
	682	1318			20812.9
	243	809			21723.2
	390	1215			16907.8
	234	1103			25831.2
	108	793			20423.5
	86	748			17595.2
	343	891			21447.5
	78	978			27304.4
N=11 cyanotic TOF patients
Statistical Analysis:
Linear regression analysis with Pearson correlation coefficient and determination of p-value (two-tailed)

## Sheet: Figure-2i
Data Figure 2i
	NGS data (TPM)
	Nppb (781 bp) FVB	Nppb (781 bp) Tg-BBLN			Gapdh (1273 bp) FVB	Gapdh (1273 bp) Tg-BBLN
	234.931	1082.81			161.833	129.167
	228.684	1095.99			139.632	175.779
	239.321	1096.69			128.069	110.896
	225.627	1091.06			251.65	133.758
	N=4	N=4			N=4	N=4
	N: Number of mice
Statistical Analysis:
Unpaired two-tailed t-test

## Sheet: Figure-2j
Data Figure 2j
	Negative correlation with BBLN in TOF patient hearts and downregulation in right ventricles of Tg-BBLN mice		Intersection size with REACTOME pathway (n)	Adjusted P-value (-log10)
	The citric acid (TCA) cycle and respiratory electron transport (R-HSA-1428517)		14	16.007
	Mitochondrial translation (R-HSA-5368287)		10	12.206
	Branched-chain amino acid catabolism (R-HSA-70895)		5	6.923
	Positive correlation with BBLN in TOF patient hearts and upregulation in right ventricles of Tg-BBLN mice		Intersection size with REACTOME pathway (n)	Adjusted P-value (-log10)
	Immune System (R-HSA-168256)		143	54.246
	Extracellular matrix organization (R-HSA-1474244)		38	21.491
	Programmed Cell Death (R-HSA-5357801)		21	9.121
			(n): number of genes
Statistical Analysis:
Overrepresentation analysis
Determination of the statistically significant enrichment by the cumulative hypergeometric probability test (Fisher's one-tailed test, multiple testing correction with G:SCS algorithm of g:GOSt)
