# Supplementary material for: BBLN triggers CAMK2D pathology in mice under cardiac pressure overload and potentially in unrepaired hearts with tetralogy of Fallot
Source: Nat Cardiovasc Res. 2023 Oct 26;2(11):1044–59. doi: 10.1038/s44161-023-00351-6 (PMC11041739; doi:10.1038/s44161-023-00351-6)
Supplement: Supplementary file 9 — Statistical source data. [file 44161_2023_351_MOESM9_ESM.xlsx]

## Sheet: Figure-3a
Data Figure 3a
				Number of genes (positive correlation with BBLN in TOF patient hearts with cyanosis, and up-regulation in right ventricles of Tg-BBLN mice)
	REACTOME Pathway
	Not in Pathways			299
	Other pathways			373
	Immune System (R-HSA-168256)			143
	Extracellular matrix organization (R-HSA-1474244)			38
	Programmed Cell Death (R-HSA-5357801)			21
Statistical Analysis:
Overrepresentation analysis

## Sheet: Figure-3c
Data Figure 3c
	NGS data (TPM)
	N=4 Tg-BBLN mice (right heart; r)					N=4 FVB mice (right heart; r)					N=4 Tg-BBLN mice (left heart; l)					N=4 FVB mice (left heart; l)
Gene-Name	BBLN1-r	BBLN2-r	BBLN3-r	BBLN4-r		FVB1-r	FVB2-r	FVB3-r	FVB4-r		BBLN1-l	BBLN2-l	BBLN3-l	BBLN4-l		FVB1-l	FVB2-l	FVB3-l	FVB4-l	Transcript length (bp)	Chromosome
Capn1	13.5904	14.1156	14.4744	13.4236		7.59233	12.1781	8.91058	8.92438		12.3058	10.7896	8.66736	10.8192		8.26243	10.0188	10.399	8.12582	3122	1
Akt3	8.88419	8.1739	8.32485	9.51877		6.59706	7.01812	5.87417	7.18612		4.58596	7.59792	7.14455	8.00373		6.0507	5.90842	7.43754	5.811	4906	1
Enah	44.3278	48.9398	51.5996	48.7329		10.0024	9.79497	8.80543	9.29887		25.6776	24.9472	30.3975	26.1311		9.56631	10.0212	11.2146	9.82026	2832	1
Gsn	20.7115	21.0284	19.5416	23.0506		6.30839	5.18016	6.38445	7.1249		21.2093	17.9535	18.6258	20.3622		9.706	8.37788	7.63439	5.41038	2607	2
Cd44	5.60022	6.39378	6.25671	6.80835		1.68213	2.23071	2.05177	2.25267		4.59897	4.62116	4.80781	3.84976		1.37352	1.65688	1.65077	1.82765	5045	2
Cst3	1008.28	973.967	993.169	959.84		678.772	645.101	690.171	576.976		729.246	705.659	747.975	774.766		521.656	547.518	608.69	561.285	860	2
Ctsk	20.9588	21.2736	23.4682	23.0403		7.85774	7.52353	7.07941	7.15266		17.1387	19.0541	17.1547	18.3794		7.51012	7.17801	8.5888	8.10896	1512	3
Ptafr	2.89833	2.90637	2.92944	3.38696		1.54483	1.80639	1.81114	1.71358		2.37501	2.74199	2.44147	2.6384		1.73317	1.48278	2.23162	2.16519	3637	4
Tax1bp1	84.568	85.5161	82.8076	86.3765		64.1744	63.5911	65.0262	67.0155		74.1763	73.6013	71.8024	70.8546		71.407	72.7053	65.8938	66.6057	3285	6
Tnfrsf1a	40.0183	42.3131	39.477	42.2167		27.1188	28.3845	26.979	28.1415		32.3777	34.0643	34.4225	34.0395		24.1155	26.2327	24.5516	27.0932	2156	6
Ube3a	10.1671	10.7805	9.17046	11.2344		3.17004	3.9638	4.25144	3.89422		8.54902	10.388	10.1254	10.4263		6.4997	7.76921	5.67667	6.32267	4911	7
Il4ra	3.35727	3.15787	3.50663	3.79453		1.43644	1.56246	1.18612	1.77862		2.22628	3.15386	2.46301	2.11051		2.16045	1.1543	1.30252	1.31808	5256	7
Ncam1	4.84019	4.81397	4.42483	5.06535		0.478792	0.568744	0.8019	1.0235		2.95414	2.83168	3.67762	3.42416		0.696625	0.603993	0.962296	0.854297	2567	9
Adam10	28.0372	28.1447	29.2828	30.3746		20.4263	21.4826	20.0143	21.5642		23.6067	25.2831	23.9525	23.1153		22.5622	24.7746	22.4656	22.7771	4593	9
Rhoa	282.631	288.142	284.393	297.315		162.127	161.895	161.021	167.617		280.544	281.551	273.155	278.538		171.071	175.508	168.397	166.853	2197	9
Mif	154.897	159.346	156.4	147.127		94.6754	97.7337	100.113	89.7417		151.861	152.685	150.342	167.293		101.739	88.8486	103.142	103.071	544	10
Cand1	14.6373	14.867	14.9887	15.8074		8.22206	7.87228	7.9746	8.34765		11.0386	10.6384	10.6637	10.226		8.47375	8.7063	8.37006	8.50356	7766	10
Col1a1	113.578	123.976	114.849	128.243		32.7275	33.0113	31.559	36.2277		74.2635	75.1019	73.4281	74.6503		30.9549	31.4887	30.0282	27.7106	5930	11
Map3k3	25.3055	27.3908	23.0286	26.2312		17.7615	18.1085	17.8486	17.4801		20.8596	21.943	20.1163	21.3946		18.8024	20.067	19.5776	18.636	3450	11
Adam17	19.7092	20.3146	20.0937	21.4835		15.1223	16.8818	15.5539	16.7501		17.7235	17.9166	16.9878	17.7965		18.5545	21.1655	17.6007	18.8234	4443	12
Ppp2r5e	11.0744	11.3281	10.3178	12.3239		7.96984	8.41024	9.63516	9.7812		10.4826	10.127	8.2199	8.37893		9.61038	10.2027	9.27339	9.39819	4810	12
Mmp14	35.9977	37.6615	35.1919	39.9697		11.791	10.5683	10.8973	11.8624		26.7739	25.4053	26.5539	26.3332		11.5553	12.698	12.8323	10.0986	2596	14
Clu	636.939	663.891	626.748	656.682		323.06	314.881	311.777	352.561		534.472	534.297	522.579	544.812		353.177	346.068	339.513	328.837	1810	14
Trim35	134.218	135.793	131.029	140.171		55.2008	54.1996	52.8651	54.788		110.559	110.963	111.45	109.724		59.4499	60.0063	56.6846	56.3449	3678	14
Tnfrsf11b	0.28143	0.311692	0.304204	0.335366		0.207688	0.107935	0.0626121	0.151776		0.267319	0.440396	0.464364	0.258796		0.111051	0.0956862	0.100181	0.265297	2818	15
Pdgfb	26.6804	27.0163	24.6779	26.6883		20.536	21.7375	19.3182	19.7374		23.3361	21.4688	22.9706	23.6768		20.9407	20.6766	20.4493	18.4024	2944	15
Tnfrsf12a	137.82	136.296	132.452	141.68		27.3005	29.3032	30.8413	25.2103		101.41	118.149	113.038	115.775		39.4357	35.8977	35.5039	36.418	984	17
Cdkn1a	35.7911	36.6051	34.8891	37.0856		5.78229	5.72386	4.91907	5.58945		28.7461	27.2238	27.1908	27.6289		4.44021	5.84956	6.23502	5.34098	1913	17
Csf1r	47.714	49.1572	46.8179	49.6572		21.2178	23.4682	23.951	21.7721		31.0665	32.2743	30.4199	30.4787		20.7819	24.038	19.9149	19.8847	3870	18
Malt1	2.591	2.4828	2.55564	3.31324		1.59189	1.60895	1.5666	1.70775		1.81814	2.65221	2.53355	2.16002		1.39208	1.46683	1.58869	1.41173	5331	18
Il33	8.79192	8.50019	8.64054	8.07965		5.4674	6.01845	5.42467	4.88902		7.60135	7.47738	6.52115	7.0352		4.77545	4.64994	4.4789	3.75228	2537	19
Pten	31.6498	33.3087	32.163	34.3529		22.0569	22.4342	22.2147	26.9176		29.5617	29.8157	29.3136	30.1994		26.3049	29.1203	26.3091	26.7655	8292	19
Trim8	25.208	26.54	24.8178	28.0187		15.0404	15.225	14.4405	17.6817		22.1923	23.3747	22.8322	21.8293		19.1062	16.5326	16.6192	15.161	3580	19
Timp1	12.8735	12.3484	13.661	16.3864		1.65704	0.757816	0.333033	1.31474		7.56433	8.58345	6.72178	6.91163		0.354407	1.14515	1.27887	0.677334	883	X
Statistical Analysis:
One-way ANOVA and Tukey's test
