# Supplementary material for: BBLN triggers CAMK2D pathology in mice under cardiac pressure overload and potentially in unrepaired hearts with tetralogy of Fallot
Source: Nat Cardiovasc Res. 2023 Oct 26;2(11):1044–59. doi: 10.1038/s44161-023-00351-6 (PMC11041739; doi:10.1038/s44161-023-00351-6)
Supplement: Supplementary file 10 — Statistical source data. [file 44161_2023_351_MOESM10_ESM.xlsx]

## Sheet: Figure-4b
Data Figure 4b
	Blot phospho-T287-CAMK2D (a.u.)				Blot phospho-T307-CAMK2D (a.u.)				Blot CAMK2D (a.u.)				Blot BBLN (a.u.)
	FVB	Tg-BBLN			FVB	Tg-BBLN			FVB	Tg-BBLN			FVB	Tg-BBLN
	0.0474	0.64215			0.09775	0.0928			0.7473	0.84465			0.01885	0.59525
	0.1111	0.73845			0.16105	0.0156			0.80185	0.84995			0.018	0.644
	0.03025	0.76765			0.1594	0.0535			0.81915	0.7952			0.03525	0.65895
	0.0706	0.76295			0.1119	0.0346			0.80745	0.87045			0.0201	0.65095
	0.1433	0.7459			0.1391	0.0237			0.6845	0.8692			0.00285	0.6576
	0.09345	0.75295			0.1863	0.0131			0.67455	0.88895			0.0051	0.6466
	0.1335	0.73255			0.15255	0.01845			0.69655	0.84745			0.00855	0.65705
	0.0869	0.72205			0.1802	0.0117			0.70345	0.6474			0.0087	0.676
	0.0069	0.75445			0.1212	0.01015			0.6274	0.7497			0.0099	0.57865
	N=9	N=9			N=9	N=9			N=9	N=9			N=9	N=9
	N: Number of mice
	Statistical Analysis:
	Unpaired two-tailed t-test

## Sheet: Figure-4d
Data Figure 4d
	Phosducin phosphorylation by CAMK2D with Ca2+/Calmodulin (% of control)						Phosducin phosphorylation by CAMK2D without Ca2+/Calmodulin (% of control with Ca2+/Calmodulin)
	0 (Control)	BBLN (1 microM)	BBLN (3 microM)	BBLN (10 microM	BBLN (30 microM)		0 (Control)	BBLN (1 microM)	BBLN (3 microM)	BBLN (10 microM	BBLN (30 microM)
	102.5	111	135	236.1	304		29.36	44.54	59.54	33.77	23.47
	118	99.5	173	228.6	219		22.6	18.3	16.9	30.6	51.3
	79.5	66.7	98.8	193.5	271		16.8	38.6	40.3	24.45	18.7
	N=3	N=3	N=3	N=3	N=3		N=3	N=3	N=3	N=3	N=3
	N: biological replicates
	Statistical Analysis:
	One-way ANOVA and Dunnett's test

## Sheet: Figure-4e
Data Figure 4e
	Blot phospho-T287-CAMK2D (a.u.)						Blot CAMK2D (a.u.)						Blot phospho-S2813-RYR2 (a.u.)						Blot BBLN-BBLN-SxxA (a.u.)						Blot ATP5A1 (a.u.)
	Tg-BBLN	FVB-control	Tg-BBLN+miCamk2d	Tg-BBLN-SxxA			Tg-BBLN	FVB-control	Tg-BBLN+miCamk2d	Tg-BBLN-SxxA			Tg-BBLN	FVB-control	Tg-BBLN+miCamk2d	Tg-BBLN-SxxA			Tg-BBLN	FVB-control	Tg-BBLN+miCamk2d	Tg-BBLN-SxxA			Tg-BBLN	FVB-control	Tg-BBLN+miCamk2d	Tg-BBLN-SxxA
	0.789	0.17595	0.00085	0.0639			0.52875	0.521	0.2782	0.55895			0.55435	0.20015	0.00835	0.1491			0.35375	0.00705	0.5275	0.64295			0.4044	0.73835	0.67995	0.8
	0.66535	0.14895	0.00115	0.0697			0.6593	0.59865	0.28705	0.67315			0.4823	0.2603	0.00935	0.11155			0.3759	0.0146	0.5867	0.7331			0.59775	0.7568	0.677	0.82835
	0.68335	0.11775	0.005	0.1085			0.76	0.6072	0.25405	0.6211			0.67345	0.2345	0.0109	0.24555			0.34055	0.0055	0.51235	0.67885			0.68185	0.762775	0.6914	0.7757
	0.63715	0.3038	0.00365	0.1725			0.6549	0.58495	0.25365	0.4874			0.6557	0.12905	0.0115	0.229			0.3841	0.0099	0.3725	0.4668			0.7315	0.7239	0.63095	0.66705
	N=4	N=4	N=4	N=4			N=4	N=4	N=4	N=4			N=4	N=4	N=4	N=4			N=4	N=4	N=4	N=4			N=4	N=4	N=4	N=4
	N: Number of mice
	Statistical Analysis:
	One-way ANOVA and Tukey's test

## Sheet: Figure-4f
Data Figure 4f
	Ejection fraction (%)						LVIDd (mm)
	Tg-BBLN	FVB-control	Tg-BBLN+miCAM2D	Tg-BBLN-SxxA			Tg-BBLN	FVB-control	Tg-BBLN+miCAM2D	Tg-BBLN-SxxA
	20	48	48	54			6.77	5.95	5.95	5.95
	27	52	50	50			6.77	5.44	6.15	6.05
	27	57	49	42			6.67	5.95	6.26	6.46
	22	53	43	37			5.95	5.74	5.74	6.15
	28	49	44	45			6.56	6.26	6.05	5.85
	21	52	47	48			6.36	5.33	6.56	5.44
	N=6	N=6	N=6	N=6			N=6	N=6	N=6	N=6
	N: Number of mice
	Statistical Analysis:
	One-way ANOVA and Tukey's test
