# Supplementary material for: BBLN triggers CAMK2D pathology in mice under cardiac pressure overload and potentially in unrepaired hearts with tetralogy of Fallot
Source: Nat Cardiovasc Res. 2023 Oct 26;2(11):1044–59. doi: 10.1038/s44161-023-00351-6 (PMC11041739; doi:10.1038/s44161-023-00351-6)
Supplement: Supplementary file 12 — Statistical source data. [file 44161_2023_351_MOESM12_ESM.xlsx]

## Sheet: Figure-5a
Data Figure 5a
			N: Number of mice					N: Number of mice
	NGS data (TPM)		N=4 Tg-BBLN mice					N=4 FVB mice
	Name	Transcript length	Tg-BBLN1	Tg-BBLN2	Tg-BBLN3	Tg-BBLN4		FVB1	FVB2	FVB3	FVB4
	Aim2	2839bp	1.47282	1.15372	1.98719	2.02288		0.365196	0.561627	0.895277	0
	Casp1	1531 bp	4.77944	5.77637	6.10489	6.00179		3.90385	4.45741	3.45491	3.9849
	Casp4	1435 bp	5.00812	5.8889	3.28599	5.11375		1.53001	2.26669	1.72334	1.79702
	Casp12	2463 bp	15.9819	14.2442	14.177	15.1758		10.3143	8.5712	11.2546	10.0196
	Ddx3x	4692 bp	107.079	109.697	110.369	114.552		74.6099	73.3479	74.3457	70.684
	Dhx33	5184 bp	7.0576	7.2408	6.93574	7.00391		4.07055	4.30603	3.7501	3.66407
	Gsdmd	1792 bp	6.27082	6.76286	7.23623	8.15438		4.86677	5.80127	5.02174	6.17726
	Naip5	5204 bp	0.401742	0.39023	0.339791	0.306546		0.128913	0.0980452	0.118803	0.157119
	Pycard (Asc)	3800 bp	3.21508	4.13737	3.83347	3.15695		1.94198	2.40008	2.13314	2.43307
	Ccl2	813 bp	10.0451	10.3943	10.7714	11.0668		3.15066	2.19655	2.28136	3.0945
	Rela	2716 bp	37.7903	38.6634	41.7297	42.2194		23.3083	22.0735	21.0686	21.768
	Cd68	1230 bp	31.6043	31.7423	30.6008	34.2918		12.2471	11.1483	12.8453	11.8633
	Statistical Analysis:
	Unpaired two-tailed t-test

## Sheet: Figure-5b
Data Figure 5b
	NGS data (TPM)
	TPM (Col1a2, 5348 bp)			TPM (Col3a1, 5564 bp)			TPM (Loxl2, 5316 bp)			TPM (Gapdh, 1272 bp)
	FVB	Tg-BBLN		FVB	Tg-BBLN		FVB	Tg-BBLN		FVB	Tg-BBLN
	76.5768	325.163		78.4707	464.965		7.9619	29.2746		156.065	91.4254
	75.8591	338.162		77.2012	486.509		7.71435	29.1805		121.49	63.7573
	78.7262	341.679		77.5713	506.901		8.42527	27.7193		138.685	93.0739
	77.0438	337.285		75.3415	490.656		7.69041	30.0688		40.4471	124.009
	N=4 mice per group			N=4 mice per group			N=4 mice per group			N=4 mice per group
	Statistical Analysis:
	Unpaired two-tailed t-test
