# Supplementary material for: BBLN triggers CAMK2D pathology in mice under cardiac pressure overload and potentially in unrepaired hearts with tetralogy of Fallot
Source: Nat Cardiovasc Res. 2023 Oct 26;2(11):1044–59. doi: 10.1038/s44161-023-00351-6 (PMC11041739; doi:10.1038/s44161-023-00351-6)
Supplement: Supplementary file 13 — Statistical source data. [file 44161_2023_351_MOESM13_ESM.xlsx]

## Sheet: Figure-6a
Data Figure 6a
	Blot phospho-S345-MLKL (a.u.)				Blot MLKL (a.u.)
	FVB	Tg-BBLN			FVB	Tg-BBLN
	0.01605	0.07595			0.05825	0.18805
	0.0042	0.0882			0.0391	0.3303
	0.00355	0.21675			0.01355	0.60595
	0.00265	0.33025			0.0146	0.85495
	0.01335	0.28465			0.01705	0.80095
	0.02795	0.3063			0.01425	0.6784
		0.5053				0.94115
		0.5672				0.9328
		0.2701				0.4457
		0.2231				0.4944
		0.2808				0.7464
		0.2164				0.7322
	N=6	N=12			N=6	N=12
	N: Number of mice
	Statistical Analysis:
	Unpaired two-tailed t-test

## Sheet: Figure-6b
Data Figure 6b
	Blot BBLN (a.u.)
	FVB	Tg-BBLN
	0.00955	0.16035
	0.01325	0.26725
	0.01525	0.5091
	0.01965	0.80675
	0.0255	0.6188
	0.0206	0.5863
		0.4033
		0.423
		0.47565
		0.3795
		0.5047
		0.6827
	N=6	N=12
	N: Number of mice
	Statistical Analysis:
	Unpaired two-tailed t-test

## Sheet: Figure-6d
Data Figure 6d
	NGS Transcript level (TPM)
	FVB (Mlkl 1976 bp)	Tg-BBLN (Mlkl 1976 bp)			FVB (Ripk1 6472 bp)	Tg-BBLN (Ripk1 6472 bp)			FVB (Ripk3 1892 bp)	Tg-BBLN (Ripk3 1892 bp)
	1.66667	3.24021			1.66793	2.46312			1.06374	4.35094
	1.67838	3.44781			1.63585	2.28753			1.68548	2.9084
	1.42534	2.51417			1.08264	2.02963			2.14216	2.75931
	1.71881	3.22929			1.70067	2.50431			2.09431	3.44011
	N=4	N=4			N=4	N=4			N=4	N=4
	N: Number of mice
	Statistical Analysis:
	Unpaired two-tailed t-test

## Sheet: Figure-6f
Data Figure 6f
	Blot phospho-S345-MLKL Octamer (a.u.)					Blot MLKL Octamer (a.u.)
	Tg-BBLN	Tg-BBLN+miCamk2d	Tg-BBLN-SxxA			Tg-BBLN	Tg-BBLN+miCamk2d	Tg-BBLN-SxxA
	0.8142	0.0393	0.0142			0.93245	0.16345	0.0206
	0.78485	0.0935	0.01515			0.95565	0.23325	0.0386
	0.51395	0.0221	0.00595			0.7576	0.07505	0.0153
	0.834	0.0137	0.00525			0.9711	0.03915	0.0071
	0.3596	0.0159	0.00875			0.60555	0.04435	0.0157
	0.3396	0.02	0.0165			0.5912	0.04355	0.0474
	N=6	N=6	N=6			N=6	N=6	N=6
	N: Number of mice
	Statistical Analysis:
	One-way ANOVA and Tukey's test
