# Supplementary material for: BBLN triggers CAMK2D pathology in mice under cardiac pressure overload and potentially in unrepaired hearts with tetralogy of Fallot
Source: Nat Cardiovasc Res. 2023 Oct 26;2(11):1044–59. doi: 10.1038/s44161-023-00351-6 (PMC11041739; doi:10.1038/s44161-023-00351-6)
Supplement: Supplementary file 15 — Statistical source data. [file 44161_2023_351_MOESM15_ESM.xlsx]

## Sheet: Figure-7a
Data Figure 7a
	Blot DES (a.u.)				Blot DES fragment (a.u.)
	Tg-BBLN	Tg-BBLN-SxxA			Tg-BBLN	Tg-BBLN-SxxA
	0.5066	0.592			0.144	0.047
	0.5812	0.6818			0.2496	0.0252
	0.472	0.666			0.2502	0.0314
	0.3844	0.6504			0.1328	0.0346
	0.4092	0.6194			0.134	0.0342
	0.3928	0.5798			0.1132	0.0408
	N=6	N=6			N=6	N=6
	N: Number of mice
	Statistical Analysis:
	Unpaired two-tailed t-test

## Sheet: Figure-7b
Data Figure 7b
	Blot DES (a.u.)				Blot DES fragment (a.u.)
	Tg-BBLN	Tg-BBLN+miCamk2d			Tg-BBLN	Tg-BBLN+miCamk2d
	0.455	0.6434			0.4208	0.0222
	0.5926	0.8176			0.3992	0.0414
	0.5774	0.8414			0.2652	0.0366
	0.5836	0.7376			0.3022	0.0318
	0.4574	0.7602			0.3032	0.0494
	0.4404	0.8586			0.2808	0.0736
	N=6	N=6			N=6	N=6
	N: Number of mice
	Statistical Analysis:
	Unpaired two-tailed t-test
