# Supplementary material for: BBLN triggers CAMK2D pathology in mice under cardiac pressure overload and potentially in unrepaired hearts with tetralogy of Fallot
Source: Nat Cardiovasc Res. 2023 Oct 26;2(11):1044–59. doi: 10.1038/s44161-023-00351-6 (PMC11041739; doi:10.1038/s44161-023-00351-6)
Supplement: Supplementary file 17 — Statistical source data. [file 44161_2023_351_MOESM17_ESM.xlsx]

## Sheet: Figure-8a
Data Figure 8a
	Blot BBLN (a.u.)					Blot phospho-T287-CAMK2D (a.u.)					Blot CAMK2D (a.u.)
	AAC	AAC+miBbln	Sham			AAC	AAC+miBbln	Sham			AAC	AAC+miBbln	Sham
	0.7979	0.0227	0.01355			0.6566	0.06355	0.00155			0.9596	0.8851	0.7981
	0.7883	0.008	0.10005			0.914	0.01795	0.00615			1.01585	0.8529	0.8349
	0.6912	0.00815	0.19045			0.9107	0.0629	0.00805			0.9828	0.897	0.8757
	0.8227	0.00315	0.1371			0.8968	0.0962	0.01125			0.9861	0.94425	0.82695
	0.83655	0.0075	0.00495			0.93795	0.07355	0.0148			0.9982	0.9062	0.7282
	0.75035	0.0061	0.0256			0.90615	0.05475	0.01365			0.9641	0.8932	0.73985
	N=6	N=6	N=6			N=6	N=6	N=6			N=6	N=6	N=6
	N: Number of mice
	Statistical Analysis:
	One-way ANOVA and Tukey's test

## Sheet: Figure-8b
Data Figure 8b
	Blot phospho-S345-MLKL Octamer (a.u.)					Blot MLKL Octamer (a.u.)
	AAC	AAC+miBbln	Sham			AAC	AAC+miBbln	Sham
	1.04495	0.04235	0.00095			1.031	0.13765	0.00845
	1.028	0.03425	0.00395			1.0413	0.15735	0.03315
	0.84705	0.02095	0.00155			0.6241	0.1172	0.043
	0.91155	0.0173	0.0026			0.5184	0.05625	0.0477
	0.8643	0.0163	0.0035			0.5317	0.07995	0.0489
	0.79	0.01375	0.00315			0.431	0.0372	0.0234
	N=6	N=6	N=6			N=6	N=6	N=6
	N: Number of mice
	Statistical Analysis:
	One-way ANOVA and Tukey's test

## Sheet: Figure-8d
Data Figure 8d
	Ejection fraction (%)					LVIDd (mm)
	AAC	AAC+miBbln	Sham			AAC	AAC+miBbln	Sham
	34	43	48			7.3	5.65	6.18
	23	48	55			7.33	6.41	6.3
	35	43	54			7.7	5.65	5.81
	31	51	51			7.04	6.17	5.65
	26	52	52			7.29	5.27	5.61
	38	38	61			6.25	6.58	5.53
	N=6	N=6	N=6			N=6	N=6	N=6
	N: Number of mice
	Statistical Analysis:
	One-way ANOVA and Tukey's test
