# Supplementary material for: BBLN triggers CAMK2D pathology in mice under cardiac pressure overload and potentially in unrepaired hearts with tetralogy of Fallot
Source: Nat Cardiovasc Res. 2023 Oct 26;2(11):1044–59. doi: 10.1038/s44161-023-00351-6 (PMC11041739; doi:10.1038/s44161-023-00351-6)
Supplement: Supplementary file 19 — Statistical source data. [file 44161_2023_351_MOESM19_ESM.xlsx]

## Sheet: Extended-Data-Figure-1b-e-f
	Data Extended Data Figure-1b
	GEO dataset GDS2008 probe 204480_s_at
	Sustained EGR1 expression in endothelial cells: time course (HG-U133A)
	Human BBLN
	Stimulus EGR1 expression
	Infection	Value			Infection	Value
	control vector 16 h	1187.9			EGR1 vector 16 h	3053
	control vector 24 h	1032.3			EGR1 vector 24 h	5182
	control vector 48 h	1201			EGR1 vector 48 h	7388.3		6.15-fold up-regulation of BBLN by EGR1 expression
	Data Extended Data Figure-1e
	GEO dataset GDS5302 probe ILMN_1225594
	Negative elongation factor B subunit deficiency effect on the heart
	Genotype/variation	Value			Genotype/variation	Value
	Heart_Ctrl_Rep1	510.462			Heart_KO_Rep1	945.05
	Heart_Ctrl_Rep2	494.998			Heart_KO_Rep2	996.602
	Heart_Ctrl_Rep3	529.87			Heart_KO_Rep3	883.538		1.84-fold up-regulation of Bbln (1110008P14Rik) by Nelfb deficiency cardiomyopathy
	Data Extended Data Figure-1f
	GEO dataset GDS3018 probe 1388624_at
	Cardiac hypertrophy to overt heart failure transition model
	Strain	Value			Strain	Value
	SD, control, rat 11 (non-hypertensive)	274.312			Ren2, failure, rat 7	760.864
	SD, control, rat 12 (non-hypertensive)	368.797			Ren2, failure, rat 8	499.444
	SD, control, rat 13 (non-hypertensive)	202.62			Ren2, failure, rat 9	416.09
	SD, control, rat 14 (non-hypertensive)	100.554			Ren2, failure, rat 10	757.687		2.57-fold up-regulation of Bbln in Renin transgene-induced heart failure
