# Supplementary material for: BBLN triggers CAMK2D pathology in mice under cardiac pressure overload and potentially in unrepaired hearts with tetralogy of Fallot
Source: Nat Cardiovasc Res. 2023 Oct 26;2(11):1044–59. doi: 10.1038/s44161-023-00351-6 (PMC11041739; doi:10.1038/s44161-023-00351-6)
Supplement: Supplementary file 20 — Statistical source data. [file 44161_2023_351_MOESM20_ESM.xlsx]

## Sheet: Extended-Data-Figure-2a
Data Extended Data Figure 2a
Statistical Analysis:
Kaplan-Meier survival analysis with log-rank (Mantel-Cox) test
	N=103 mice	N=103 mice
	1: dead; 0: alive	1: dead; 0: alive
Age (days)	Tg-1 female	Tg-2 female
251	0
255	0
175	1
73	1
187	0
187	0
176	1
211	1
69	0
69	0
69	0
206	1
108	0
141	1
352	0
155	0
155	0
208	0
145	0
29	1
278	1
58	0
218	1
88	1
102	0
102	0
96	0
96	0
33	0
163	0
163	0
60	0
44	0
184	0
184	0
41	0
41	0
37	0
187	1
249	0
172	1
315	1
214	0
249	1
224	1
317	0
157	0
152	0
74	1
205	1
218	1
242	1
329	1
235	1
290	1
342	1
358	1
193	1
110	1
319	1
247	1
169	1
166	1
35	1
312	0
125	0
250	0
284	0
143	1
226	1
197	1
127	1
268	0
290	1
268	0
84	0
84	0
244	0
256	1
289	0
273	0
273	0
112	0
210	1
245	0
245	0
134	1
168	1
100	1
277	1
59	0
230	0
59	0
135	1
251	1
57	1
90	1
297	1
199	1
318	1
206	1
183	1
200	1
173		0
38		0
38		0
38		0
38		0
157		0
38		0
38		0
103		0
103		0
266		0
255		0
83		1
91		0
91		0
83		0
83		0
83		0
83		0
83		0
166		0
298		0
227		1
298		0
131		0
131		0
82		0
218		0
218		0
81		0
81		0
46		0
46		0
46		0
46		0
164		0
164		0
89		0
206		0
134		0
134		0
207		0
207		0
341		0
144		0
297		0
426		0
320		0
74		0
412		0
117		0
63		0
129		0
129		0
129		0
237		0
111		0
111		0
111		0
84		0
84		0
84		0
214		1
232		0
216		0
182		1
216		0
226		0
226		0
82		0
81		0
69		0
69		0
222		0
255		0
222		0
250		0
169		1
275		0
285		0
108		0
151		0
66		0
178		1
250		0
250		0
129		0
207		0
207		0
207		0
269		0
269		0
269		0
60		0
60		0
107		0
107		0
107		0
220		0
81		0
140		0
140		0
134		0

## Sheet: Extended-Data-Figure-2b-c
Data Extended Data Figure 2b-c
Ejection fraction (%)				LVIDd (mm)
FVB-female	Tg-BBLN-female			FVB-female	Tg-BBLN-female
49	25			5.85	7.28
49	13			5.85	6.56
51	21			5.95	6.26
52	13			5.33	6.46
56	26			5.33	5.95
53	20			5.23	6.56
N=6	N=6			N=6	N=6
N: Number of mice
Statistical Analysis:
Unpaired, two-tailed t-test
