# Supplementary material for: BBLN triggers CAMK2D pathology in mice under cardiac pressure overload and potentially in unrepaired hearts with tetralogy of Fallot
Source: Nat Cardiovasc Res. 2023 Oct 26;2(11):1044–59. doi: 10.1038/s44161-023-00351-6 (PMC11041739; doi:10.1038/s44161-023-00351-6)
Supplement: Supplementary file 21 — Statistical source data. [file 44161_2023_351_MOESM21_ESM.xlsx]

## Sheet: Extended-Data-Figure-3b
	Data Extended Data Figure-3b
	TOF pediatric patient characteristics
	Age (months)		Oxygen saturation (%)
TOF1 (f)	21		86
TOF2 (f)	23		91
TOF3 (m)	24		88
TOF4 (f)	28		87
TOF5 (m)	29		86
TOF6 (f)	17		88
TOF7 (m)	16		85
TOF8 (m)	18		82
TOF9 (f)	26		84
TOF10 (f)	22		81
TOF10 (f)	31		80
	N=11 TOF patients with cyanosis (7 females, 4 males)
