# Supplementary material for: BBLN triggers CAMK2D pathology in mice under cardiac pressure overload and potentially in unrepaired hearts with tetralogy of Fallot
Source: Nat Cardiovasc Res. 2023 Oct 26;2(11):1044–59. doi: 10.1038/s44161-023-00351-6 (PMC11041739; doi:10.1038/s44161-023-00351-6)
Supplement: Supplementary file 22 — Statistical source data. [file 44161_2023_351_MOESM22_ESM.xlsx]

## Sheet: Extended-Data-Figure-4a-o
Data Extended Data Figure-4a-o
NGS data (TPM)
Statistical Analysis:
One-way ANOVA and Tukey's test
N=4 mice per group
(a) TPM (Nppa, 865 bp)
Right-heart-Tg-BBLN	Right-heart-FVB	Left-heart-Tg-BBLN	Left-heart-FVB
12891.8	2588.36	7202.7	2380.94
12854.1	2573.44	7403.63	2218.4
12877.5	2582.7	7516.1	2333.95
12824.7	2431.74	7528.62	2203.87
(b) TPM (Nppb, 781 bp)
Right-heart-Tg-BBLN	Right-heart-FVB	Left-heart-Tg-BBLN	Left-heart-FVB
1082.81	234.931	783.592	332.518
1095.99	228.684	816.593	341.888
1096.69	239.321	774.686	356.141
1091.06	225.627	782.266	323.931
(c) TPM (Ltbp2, 6769 bp)
Right-heart-Tg-BBLN	Right-heart-FVB	Left-heart-Tg-BBLN	Left-heart-FVB
6.80028	1.30559	4.91149	0.277389
7.91092	1.27613	4.62281	0.936124
6.71661	0.625584	4.8675	0.865406
7.89072	1.33593	4.53071	0.84675
(d) TPM (Thbs4 3198 bp)
Right-heart-Tg-BBLN	Right-heart-FVB	Left-heart-Tg-BBLN	Left-heart-FVB
24.8506	4.13602	18.2477	3.39698
26.348	4.18481	18.0867	3.26726
24.8528	3.82527	18.0626	3.11177
25.9953	3.51549	18.0275	2.74294
(e) TPM (Tgfb2 5116 bp)
Right-heart-Tg-BBLN	Right-heart-FVB	Left-heart-Tg-BBLN	Left-heart-FVB
24.6413	4.27853	17.1982	5.04209
23.9829	4.53029	15.2219	5.05977
24.0332	4.8973	16.6806	4.73184
25.5114	5.54158	16.6633	4.53007
(f) TPM (Igf1 7052 bp)
Right-heart-Tg-BBLN	Right-heart-FVB	Left-heart-Tg-BBLN	Left-heart-FVB
7.31461	3.65999	6.37368	3.98119
7.30569	4.02843	6.86336	4.45455
7.20249	3.98651	6.02411	4.43361
8.41511	5.01664	6.15594	4.21227
(g) TPM (Map4 5573 bp)
Right-heart-Tg-BBLN	Right-heart-FVB	Left-heart-Tg-BBLN	Left-heart-FVB
149.279	69.417	110.272	72.3894
150.994	69.5861	106.739	68.6689
143.466	70.6966	107.659	70.7928
152.708	69.7182	108.249	69.274
(h) TPM (Vsig4 1432 bp)
Right-heart-Tg-BBLN	Right-heart-FVB	Left-heart-Tg-BBLN	Left-heart-FVB
12.1379	2.28875	3.19138	1.18633
13.1981	1.14697	2.8785	0.800269
11.0748	1.23213	2.61089	0.73929
13.2219	1.74939	2.68041	0.80051
(i) TPM (Spp1 1411 bp)
Right-heart-Tg-BBLN	Right-heart-FVB	Left-heart-Tg-BBLN	Left-heart-FVB
4.89463	0.290352	3.52361	0.221787
4.65803	0.431126	3.54959	0.286652
4.27452	0.333458	3.24594	0.200078
4.45751	0.909366	3.69961	0.211937
(j) TPM (Ccn2 2398 bp)
Right-heart-Tg-BBLN	Right-heart-FVB	Left-heart-Tg-BBLN	Left-heart-FVB
414.463	71.1691	259.521	66.5555
421.163	74.3276	264.957	66.7081
410.213	71.6408	262.713	64.8089
434.969	79.1914	262.474	63.558
(k) TPM (Snap47 1896 bp)
Right-heart-Tg-BBLN	Right-heart-FVB	Left-heart-Tg-BBLN	Left-heart-FVB
27.9903	19.5089	29.5071	18.934
31.4381	19.8281	30.2732	19.5549
28.8559	18.3637	29.9981	20.7712
30.9555	17.2087	29.9415	18.5587
(l) TPM (Sdha 2900 bp)
Right-heart-Tg-BBLN	Right-heart-FVB	Left-heart-Tg-BBLN	Left-heart-FVB
563.707	834.125	579.647	829.495
578.875	836.502	574.392	886.663
565.847	826.656	561.334	856.835
597.018	762.389	564.065	833.453
(m) TPM (Wipi 2050 bp)
Right-heart-Tg-BBLN	Right-heart-FVB	Left-heart-Tg-BBLN	Left-heart-FVB
66.4599	64.0652	60.8034	73.3613
66.9584	67.0932	65.403	69.0222
66.952	65.4983	61.9864	67.5823
62.9829	67.5685	60.6833	65.5706
(n) TPM (Bbln, 1110008P14Rik 680 bp)
Right-heart-Tg-BBLN	Right-heart-FVB	Left-heart-Tg-BBLN	Left-heart-FVB
10170.8	27.9723	6191.73	26.0346
8253.99	30.0581	6428.75	25.6756
10486.4	31.8285	7720.12	23.6642
6819.92	24.9794	7157.95	25.7265
(o) TPM (Gapdh 1273 bp)
Right-heart-Tg-BBLN	Right-heart-FVB	Left-heart-Tg-BBLN	Left-heart-FVB
129.167	161.833	178.908	174.258
175.779	139.632	172.277	197.89
110.896	128.069	161.828	77.4523
133.758	251.65	131.794	132.412
