# Supplementary material for: BBLN triggers CAMK2D pathology in mice under cardiac pressure overload and potentially in unrepaired hearts with tetralogy of Fallot
Source: Nat Cardiovasc Res. 2023 Oct 26;2(11):1044–59. doi: 10.1038/s44161-023-00351-6 (PMC11041739; doi:10.1038/s44161-023-00351-6)
Supplement: Supplementary file 23 — Statistical source data. [file 44161_2023_351_MOESM23_ESM.xlsx]

## Sheet: Extended-Data-Figure-5a-d
Data Extended Data Figure-5a-d
NGS data (TPM)
Statistical Analysis:
Unpaired, two-tailed t-test
N=4 mice per group
(a) Camk2d splice variants in right ventricle
TPM (Camk2d isoform 9, 4075 bp)			TPM (Camk2d isoform Delta C, 5524 bp)			TPM (Camk2d isoform Delta A, 2217 bp)			TPM (Camk2d isoform Delta B, 3059 bp)
FVB	Tg-BBLN		FVB	Tg-BBLN		FVB	Tg-BBLN		FVB	Tg-BBLN
44.2791	51.2576		4.6194	9.65496		5.59659	10.523		2.10458	0.745367
46.1726	51.5526		7.4333	9.76516		4.39022	11.5168		1.96874	1.6238
43.7025	52.1636		8.45366	9.66588		6.31377	9.28008		1.53811	1.91162
54.2784	56.3318		8.79346	9.66588		7.6617	9.53984		1.53811	1.10794
Camk2 genes in right ventricle
(b) TPM (Camk2a 4970 bp)			(c) TPM (Camk2b 4023 bp)			(d) TPM (Camk2g 3564 bp)
FVB	Tg-BBLN		FVB	Tg-BBLN		FVB	Tg-BBLN
12.2823	10.7245		4.87358	10.4645		10.5262	12.3407
12.9375	10.9268		4.08268	10.6305		11.1286	11.9571
13.81	10.46		5.07291	9.64978		12.0796	14.5349
13.2528	11.1469		5.20943	11.3245		12.2236	12.1338

## Sheet: Extended-Data-Figure-5e-h
Data Extended Data Figure-5e-h
NGS data (TPM)
Statistical Analysis:
Unpaired, two-tailed t-test
N=4 mice per group
(e) Camk2d splice variants in left ventricle
TPM (Camk2d isoform 9, 4075 bp)			TPM (Camk2d isoform Delta C, 5524 bp)			TPM (Camk2d isoform Delta A, 2217 bp)			TPM (Camk2d isoform Delta B, 3059 bp)
FVB	Tg-BBLN		FVB	Tg-BBLN		FVB	Tg-BBLN		FVB	Tg-BBLN
49.9609	47.1147		11.6297	6.67302		10.6471	14.2484		1.56376	1.44472
56.2778	47.9447		5.86978	6.63557		6.44615	14.1945		2.15962	1.86912
51.7684	47.9447		9.27576	6.82749		11.3013	13.8076		2.67636	0.977781
51.7684	47.9447		4.04209	6.65665		6.72183	15.6685		1.27086	1.80687
Camk2 genes in left ventricle
(f)) TPM (Camk2a 4970 bp)			(g) TPM (Camk2b 4023 bp)			(h) TPM (Camk2g 3564 bp)
FVB	Tg-BBLN		FVB	Tg-BBLN		FVB	Tg-BBLN
12.8001	9.53884		6.31195	10.2113		13.8358	12.3719
13.333	10.7284		5.17772	7.21635		11.5	10.5086
12.2126	9.25294		3.73677	10.0022		10.0005	11.5395
12.435	10.6655		4.91839	10.4856		10.1946	11.599
