# Supplementary material for: BBLN triggers CAMK2D pathology in mice under cardiac pressure overload and potentially in unrepaired hearts with tetralogy of Fallot
Source: Nat Cardiovasc Res. 2023 Oct 26;2(11):1044–59. doi: 10.1038/s44161-023-00351-6 (PMC11041739; doi:10.1038/s44161-023-00351-6)
Supplement: Supplementary file 24 — Statistical source data. [file 44161_2023_351_MOESM24_ESM.xlsx]

## Sheet: Extended-Data-Figure-6a-b
Data Extended Data Figure-6a-b
	Data Extended Data Figure 6a							Data Extended Data Figure 6b
	Blot RYR2 (a.u.)			Blot phospho-S2813-RYR2 (a.u.)				Blot ATP2A2 (SERCA2) (a.u.)			Blot ATP5A1 (a.u.)
	Tg-BBLN	FVB		Tg-BBLN	FVB			Tg-BBLN	FVB		Tg-BBLN	FVB
	0.12625	0.41365		0.21605	0.0989			0.00775	0.24775		0.41475	0.6782
	0.15525	0.42935		0.25915	0.149			0.04625	0.2399		0.6467	0.73935
	0.1	0.3451		0.18995	0.10915			0.05135	0.20795		0.7134	0.7598
	0.12975	0.21945		0.27145	0.0553			0.02435	0.29085		0.7052	0.74065
	0.16385	0.38785		0.2925	0.10975			0.03415	0.2617		0.7618	0.6924
	0.07925	0.3674		0.16455	0.105			0.0314	0.1643		0.7368	0.63025
	0.0988	0.3589		0.1949	0.1578			0.0327	0.3281		0.6461	0.5532
	0.1037	0.2898		0.1587	0.0802			0.01035	0.17225		0.59095	0.55655
	0.0855	0.29975		0.13545	0.06085			0.01385	0.30475		0.49055	0.5252
	N=9	N=9		N=9	N=9			N=9	N=9		N=9	N=9
	N: Number of mice
	Statistical Analysis:
	Unpaired, two-tailed t-test

## Sheet: Extended-Data-Figure-6c
Data Extended Data Figure-6c
	TPM (Ryr2 16814 bp)				TPM (Atp2a2, Serca2 3984 bp)
	Tg-BBLN	FVB			Tg-BBLN	FVB
	104.065	140.376			2564.03	5626.36
	110.629	138.917			2574.21	5412.5
	105.562	148.15			2537.94	5793.76
	119.082	136.883			2689.35	5493.46
	N=4	N=4			N=4	N=4
	N: Number of mice
	Statistical Analysis:
	Unpaired, two-tailed t-test

## Sheet: Extended-Data-Figure-6d
Data Extended Data Figure-6d
	Microarray Probe set intensity (a.u.)
	RYR2 (214044_at)	BBLN (204480_s_at)					ATP2A2 (212361_s_at)	BBLN (204480_s_at)
	10385.7	1172					16631.3	1172
	9504.1	1415					17131.8	1415
	11480.2	1075					24673.8	1075
	10930.5	1318					18723.7	1318
	13131.6	809					22966.2	809
	8375.6	1215					17451.4	1215
	17781.9	1103					29693.2	1103
	14147.4	793					23422.2	793
	16092.7	748					23730.7	748
	12240.1	891					22975.8	891
	13554	978					29592	978
	N=11 cyanotic TOF patients						N=11 cyanotic TOF patients
Statistical Analysis:							Statistical Analysis:
Linear regression analysis with Pearson correlation coefficient and determination of p-value (two-tailed)							Linear regression analysis with Pearson correlation coefficient and determination of p-value (one-tailed)
