# Supplementary material for: BBLN triggers CAMK2D pathology in mice under cardiac pressure overload and potentially in unrepaired hearts with tetralogy of Fallot
Source: Nat Cardiovasc Res. 2023 Oct 26;2(11):1044–59. doi: 10.1038/s44161-023-00351-6 (PMC11041739; doi:10.1038/s44161-023-00351-6)
Supplement: Supplementary file 26 — Statistical source data. [file 44161_2023_351_MOESM26_ESM.xlsx]

## Sheet: Extended-Data-Figure-7a-e
Data Extended Data Figure-7a-e
(a) In vitro, autophosphorylation of CAMK2D
Immunoblot phospho-T-287-CAMK2D (a.u.)
BBLN addition	BBLN-Mut1 addition	BBLN-Mut2 addition	BBLN-SxxA addition	Cont
0.8428	0.658	0.64565	0.3785	0.24295
0.7835	0.74545	0.66085	0.36975	0.29065
0.8732	0.6643	0.79	0.3047	0.2528
N=3	N=3	N=3	N=3	N=3
N: Number of experiments/biological replicates
(c) In vitro binding (Affinity enrichment of CAMK2D kinase domain, Immunoblot of co-enriched BBLN) (a.u.)
No peptide	GRIN2B peptide	Cont. peptide
0.3666	0.08935	0.36445
0.37505	0.06155	0.24345
0.3369	0.0712	0.21665
0.2871	0.06515	0.29
N=4	N=4	N=4
N: Number of experiments/biological replicates
(d) BBLN phosphorylation by CAMK2D (% of BBLN wild-type)
BBLN	BBLN-SxxA	BBLN-Mut1	BBLN-Mut2
93.5	2.5	50.9	50.3
95.7	1.5	72.6	64.3
110.8	3	51.6	62.6
N=3
N: Number of experiments/biological replicates
(e) In vitro binding (Affinity enrichment of CAMK2D kinase domain, Immunoblot of co-enriched BBLN or BBLN mutant) (a.u.)
BBLN	BBLN-SxxA	BBLN-Mut1	BBLN-Mut2
0.39955	0.01655	0.3885	0.18935
0.3641	0.0622	0.4088	0.38735
0.45175	0.0248	0.27815	0.2967
0.49165	0.01895	0.333	0.26755
N=4	N=4	N=4	N=4
N: Number of experiments/biological replicates
Statistical Analysis:
One-way ANOVA and Tukey's test
