# Supplementary material for: BBLN triggers CAMK2D pathology in mice under cardiac pressure overload and potentially in unrepaired hearts with tetralogy of Fallot
Source: Nat Cardiovasc Res. 2023 Oct 26;2(11):1044–59. doi: 10.1038/s44161-023-00351-6 (PMC11041739; doi:10.1038/s44161-023-00351-6)
Supplement: Supplementary file 28 — Statistical source data. [file 44161_2023_351_MOESM28_ESM.xlsx]

## Sheet: Extendended-Data-Figure-9a
Data Extended Data Figure-9a
Blot BBLN (a.u.)				Blot phospho-T287-CAMK2D (a.u.)				Blot CAMK2D (a.u.)
Cyanotic TOF	Acyanotic TOF			Cyanotic TOF	Acyanotic TOF			Cyanotic TOF	Acyanotic TOF
0.2066	0.004			0.2782	0.063			0.563	0.4122
0.2394	0.0148			0.2638	0.143			0.6024	0.6412
0.1678	0.0084			0.1982	0.196			0.453	0.6022
0.1974	0.005			0.286	0.1878			0.5638	0.7178
0.2658	0.0152			0.3694	0.098			0.6566	0.601
0.058	0.0056			0.2476	0.0736			0.5496	0.6036
N=6 cyanotic TOF patients	N=6 acyanotic TOF patients			N=6 cyanotic TOF patients	N=6 acyanotic TOF patients			N=6 cyanotic TOF patients	N=6 acyanotic TOF patients
Statistical Analysis:
Unpaired, two-tailed t-test
Statistical Analysis:
Linear regression analysis with Pearson correlation coefficient (r) and determination of p-value (two-tailed)

## Sheet: Extended-Data-Figure-9b
Data Extended Data Figure-9b
Blot MLKL Octamer (a.u.)				Blot phospho-S358-MLKL octamer (a.u.)
Cyanotic TOF	Acyanotic TOF			Cyanotic TOF	Acyanotic TOF
0.5644	0.0642			0.4864	0.0672
0.654	0.1248			0.5092	0.1008
0.5052	0.2168			0.3592	0.1358
0.5214	0.0874			0.3792	0.1048
0.626	0.12			0.4482	0.0668
0.3498	0.1002			0.2268	0.0534
N=6 cyanotic TOF patients	N=6 acyanotic TOF patients			N=6 cyanotic TOF patients	N=6 acyanotic TOF patients
Statistical Analysis:
Unpaired, two-tailed t-test
Statistical Analysis (Data from Extended Data Figure 9a-b)
Linear regression analysis with Pearson correlation coefficient (r) and determination of p-value (two-tailed)
