# Supplementary material for: BBLN triggers CAMK2D pathology in mice under cardiac pressure overload and potentially in unrepaired hearts with tetralogy of Fallot
Source: Nat Cardiovasc Res. 2023 Oct 26;2(11):1044–59. doi: 10.1038/s44161-023-00351-6 (PMC11041739; doi:10.1038/s44161-023-00351-6)
Supplement: Supplementary file 30 — Statistical source data. [file 44161_2023_351_MOESM30_ESM.xlsx]

## Sheet: Extended-Data-Figure-10
Data Extended Data Figure 10
Extended Data Figure 10a
Ejection fraction (%)			LVIDd (mm)
Tg-BBLN (low)	FVB		Tg-BBLN (low)	FVB
38	48		6.46	6.36
40	58		7.38	6.56
42	58		6.36	5.85
37	55		7.38	6.67
42	51		7.03	6.87
44	49		7.08	5.85
N=6	N=6		N=6	N=6
N: Number of mice
Statistical Analysis:
Unpaired, two-tailed t-test
Extended Data Figure 10b
Immunoblot BBLN (a.u.)
Tg-BBLN (low)	FVB
0.53495	0.06925
0.26755	0.1066
0.367	0.1723
0.3791	0.1954
N=4	N=4
N: Number of mice
Statistical Analysis:
Unpaired, two-tailed t-test
Extended Data Figure 10c
Transcript level (-fold of FVB) (Microarray gene expression data)
	Tg-BBLN (low)-1	Tg-BBLN (low)-2	FVB-1	FVB-2
Bbln (1459890_s_at)	4.07	3.78	1.1	0.9
Col1a1 (1455494_at)	3.48	3.58	0.94	1.06
Col1a2 (1423110_at)	2.47	2.56	1.03	0.97
Col3a1 (1427884_at)	2.74	2.68	0.96	1.04
Loxl2 (1435716_x_at)	2.53	2.62	0.98	1.02
Tfrc (1452661_at)	2.13	2.2	1.04	0.96
Gapdh_AFFX-GapdhMur/M32599_3_at	0.95	0.96	1.03	0.97
	4 mouse hearts per gene chip with 2 gene chips per group
Statistical Analysis:
Unpaired, two-tailed t-test, just alpha
Transcript level (microarray probe set intensity) (a.u.)
(Microarray gene expression data)
	Tg-BBLN (low)-1	Tg-BBLN (low)-2	FVB-1	FVB-2
Bbln (1459890_s_at)	2278.1	2117.7	617.6	503
Col1a1 (1455494_at)	701.8	721	188.5	214.4
Col1a2 (1423110_at)	3334.1	3453.3	1386.1	1313.9
Col3a1 (1427884_at)	1893.7	1856.2	666.4	717.5
Loxl2 (1435716_x_at)	970	1002.9	374.9	391.6
Tfrc (1452661_at)	7836.7	8085.8	3831.5	3531.3
Gapdh_AFFX-GapdhMur/M32599_3_at	14990.5	15193.9	16246.9	15298.2
	4 mouse hearts per gene chip with 2 gene chips per group
